# Supplementary material for: Campylobacter jejuni and casein hydrolysate addition: Impact on poultry in vitro cecal microbiota and metabolome
Source: PLoS One. 2024 May 24;19(5):e0303856. doi: 10.1371/journal.pone.0303856 (PMC11125459; doi:10.1371/journal.pone.0303856)
Supplement: S1 Table — 1 Premix provided the following ingredients per kilogram of diet: Copper, 15 mg; iron, 40 mg; zinc, 100 mg; manganese, 100mg; selenium, 0.35 mg; iodine, 1 mg; vitamin A, 10,000 IU; vitamin D3, 5,000 IU; vitamin E, 80 IU; vitamin K, 3 mg; vitamin B1, 3 mg; vitamin B2, 9 mg; vitamin B6, 4 mg; vitamin B12, 0.02 mg; nicotinic acid, 60 mg; pantothenic acid, 15 mg; biotin, 0.15 mg; folic acid, 2 mg. 2 Diets were supplemented with 0.75% sand (Control), 0.20% PB and 0.55% sand, 0.50% PB and 0.20% sand, or 0.75% PB. 3 Nutrient contents were calculated on a dry matter basis. (XLSX) [file pone.0303856.s001.xlsx]

## Sheet: Sheet1
Supplemental Table 1. Feed ingredient composition and calculated nutrient content of basal diets.
Items	D 0 - 14	D 14 - 28	D 28 - 45
Ingredient, %
Corn	57.9	62.76	67.574
Soybean Meal	33.14	28.76	24.1
Soybean Oil	3	3	3
Salt	0.5	0.5	0.5
Calcium carbonate	0.99	0.76	0.93
Dicalcium phosphate	1.97	1.78	1.53
L-Lysine hydrochloride	0.19	0.18	0.17
DL-Methionine	0.28	0.25	0.216
L-Threonine	0.08	0.06	0.03
Premix1	1	1	1
Choline chloride	0.2	0.2	0.2
Sand2	0.75	0.75	0.75
Nutrient Content3
ME (Kcal/kg)	3039	3093	3138
CP, %	21.1	19.4	17.6
Ca, %	1.03	0.89	0.88
Available P, %	0.48	0.44	0.39
Na, %	0.21	0.21	0.21
Digestible methionine, %	0.6	0.56	0.5
Digestible TSAA, %	0.95	0.87	0.79
Digestible lysine, %	1.28	1.15	1.02
Digestible threonine, %	0.87	0.78	0.68
1 Premix provided the following ingredients per kilogram of diet: copper, 15 mg; iron, 40 mg; zinc, 100 mg; manganese, 100mg; selenium, 0.35 mg; iodine, 1 mg; vitamin A, 10,000 IU; vitamin D3, 5,000 IU; vitamin E, 80 IU; vitamin K, 3 mg; vitamin B1, 3 mg; vitamin B2, 9 mg; vitamin B6, 4 mg; vitamin B12, 0.02 mg; nicotinic acid, 60 mg; pantothenic acid, 15 mg; biotin, 0.15 mg; folic acid, 2 mg.
2 Diets were supplemented with 0.75% sand (Control), 0.20% PB and 0.55% sand, 0.50% PB and 0.20% sand, or 0.75% PB.
3 Nutrient contents were calculated on a dry matter basis.
