# Supplementary material for: Campylobacter jejuni and casein hydrolysate addition: Impact on poultry in vitro cecal microbiota and metabolome
Source: PLoS One. 2024 May 24;19(5):e0303856. doi: 10.1371/journal.pone.0303856 (PMC11125459; doi:10.1371/journal.pone.0303856)
Supplement: S2 Table — Shannon’s entropy was utilized to assess richness of microbial composition and Pielou’s Evenness was used to describe homogeneity of microbial community. Significance was determined at P < 0.05. *Sums of Squares. *Projected Residuals: Fit values for metric vs. observation error (residuals). Residuals represent the difference between any data point and the regression line. (XLSX) [file pone.0303856.s002.xlsx]

## Sheet: Sheet1
Supplemental Table 2. Interactions based on alpha diversity metrics via ANOVA, where the effect of treatment (peptide modifications: intact casein, enzyme hydrolysate, and acid hydrolysate and Campylobacter jejuni inoculation) was assessed on microbial diversity based on time (0, 24, and 48 h). Shannon’s entropy was utilized to assess richness of microbial composition and Pielou’s Evenness was us…
Metric	Model	sum_sq	df	F	PR(>F)
Shannon's Entropy	treatment	2.283	4	6.99	0
	time	0.065	2	0.398	0.673
	treatment:time	0.618	8	0.946	0.485
	Residual	5.144	63
Pielou's Evenness	time	0.001	2	0.642	0.529
	treatment	0.064	4	13.511	5.22e-08
	time:treatment	0.016	8	1.769	0.099
	Residual	0.075	63
*Sums of Squares
*Projected Residuals: Fit values for metric vs. observation error (residuals). Residuals represent the difference between any data point and the regression line
