# Supplementary material for: Campylobacter jejuni and casein hydrolysate addition: Impact on poultry in vitro cecal microbiota and metabolome
Source: PLoS One. 2024 May 24;19(5):e0303856. doi: 10.1371/journal.pone.0303856 (PMC11125459; doi:10.1371/journal.pone.0303856)
Supplement: S3 Table — Bray-Curtis was utilized to describe abundance between the samples and Weighted Unifrac was used to assess phylogenetic differences between microbial communities. Significance was determined at P < 0.05. *Sums of Squares. *Mean Squares. *Projected Residuals: Fit values for metric vs. observation error (residuals). Residuals represent the difference between any data point and the regression line. (XLSX) [file pone.0303856.s003.xlsx]

## Sheet: Sheet1
Supplemental Table 3. Interactions based on beta-diversity metrics via ADONIS, where effect of treatment (peptide modifications: intact casein, enzyme hydrolysate, and acid hydrolysate and Campylobacter jejuni inoculation) was assessed on microbial composition based on time (0, 24, and 48 h). Bray-Curtis was utilized to describe abundance between the samples and Weighted Unifrac was used to asses…
Metric	Model	Df	SumsOfSqs	MeanSqs	F.Model	R2	Pr(>F)
Bray-Curtis	time:treatment	5	2.2	0.4	3.41	0.19	0.001
	Residuals	72	9.29	0.1		0.81
	Total	77	11.49			1
Weighted Unifrac	time	1	0.2	0.2	13.84	0.13	0.001
	treatment	4	0.27	0.1	4.68	0.18	0.001
	time:treatment	4	0.06	0	1.07	0.04	0.375
	Residuals	68	0.98	0	NA	0.65	NA
	Total	77	1.51	NA	NA	1	NA
*Sums of Squares
*Mean Squares
*Projected Residuals: Fit values for metric vs. observation error (residuals). Residuals represent the difference between any data point and the regression line
