# Supplementary material for: Campylobacter jejuni and casein hydrolysate addition: Impact on poultry in vitro cecal microbiota and metabolome
Source: PLoS One. 2024 May 24;19(5):e0303856. doi: 10.1371/journal.pone.0303856 (PMC11125459; doi:10.1371/journal.pone.0303856)
Supplement: S4 Table — 1Bolded values are those with significant p and q values. 2H value is the test statistic for the Kruskal-Wallis test. A sufficiently high test statistic indicates that at least one difference between the medians is statistically significant. (XLSX) [file pone.0303856.s004.xlsx]

## Sheet: Sheet1
Supplemental Table 4. Kruskal-Wallis results for pairwise comparison between treatment groups.
		Pielou's Evenness			Shannon's Entropy
Treatment		H = 32.24, P-value < 0.0001			H = 22.51, P = 0.0001
Group 1	Group 2	H	p-value	q-value	H	p-value	q-value
Acid_hydrolysate (n=16)	Enzyme_hydrolysate (n=14)	0	1	1	0.914171	0.33901	0.423763
Acid_hydrolysate (n=16)	Intact_casein (n=16)	0.0227273	0.880168	0.977965	0.0227273	0.880168	0.954829
Acid_hydrolysate (n=16)	Non-noculated (n=17)	12.7176	0.000362238	0.000905595	8.51341	0.00352539	0.00881348
Acid_hydrolysate (n=16)	Inoculated (n=15)	11.2891	0.00077965	0.00129942	7.225	0.00718952	0.0119825
Enzyme_hydrolysate (n=14)	Intact_casein (n=16)	0.062212	0.803033	0.977965	1.08007	0.298682	0.423763
Enzyme_hydrolysate (n=14)	Non-noculated (n=17)	15.4428	8.50425e-05	0.000671812	11.6534	0.000640866	0.00640866
Enzyme_hydrolysate (n=14)	Inoculated (n=15)	13.44	0.000246316	0.000821052	9.6019	0.00194376	0.00881348
Intact_casein (n=16)	Non-noculated (n=17)	14.5796	0.000134362	0.000671812	8.51341	0.00352539	0.00881348
Intact_casein (n=16)	Inoculated (n=15)	11.5562	0.000675219	0.00129942	7.87656	0.00500796	0.0100159
Non-noculated (n=17)	Inoculated (n=15)	0.342602	0.558331	0.797616	0.00320856	0.954829	0.954829
1Bolded values are those with significant p and q values
2H value is the test statistic for the Kruskal-Wallis test. A sufficiently high test statist indicates that at least one difference between the medians is statistically significant.
