# Supplementary material for: Campylobacter jejuni and casein hydrolysate addition: Impact on poultry in vitro cecal microbiota and metabolome
Source: PLoS One. 2024 May 24;19(5):e0303856. doi: 10.1371/journal.pone.0303856 (PMC11125459; doi:10.1371/journal.pone.0303856)
Supplement: S5 Table — 1Bolded values are those with significant p and q values. 2R is the ANOSIM statistic, compares the mean of ranked dissimilarities between groups to the mean of ranked dissimilarities within groups. (XLSX) [file pone.0303856.s005.xlsx]

## Sheet: Sheet1
Supplemental Table 5. ANOSIM pairwise results for the beta diversity metrics for treatments used in the current study.
				Bray-Curtis			Weighted Unifrac
Treatment				P = 0.005, R = 0.07			P = 0.001, R = 0.14
Group 1	Group 2	Sample size	Permutations	R	p-value	q-value	R	p-value	q-value
Acid_hydrolysate	Enzyme_hydrolysate	30	999	0.0153182	0.296	0.422857	0.0257278	0.251	0.358571
Acid_hydrolysate	Intact_casein	32	999	-0.0161296	0.556	0.593	-0.0261393	0.7	0.7
Acid_hydrolysate	Non-inoculated	33	999	0.18839	0.003	0.015	0.336972	0.001	0.005
Acid_hydrolysate	Inoculated	31	999	0.0825185	0.061	0.122	0.189185	0.005	0.01
Enzyme_hydrolysate	Intact_casein	30	999	0.00332177	0.4	0.5	0.00943636	0.338	0.4225
Enzyme_hydrolysate	Non-inoculated	31	999	0.221727	0.001	0.01	0.376337	0.001	0.005
Enzyme_hydrolysate	Inoculated	29	999	0.10243	0.035	0.09	0.222789	0.004	0.01
Intact_casein	Non-inoculated	33	999	0.0880486	0.036	0.09	0.176126	0.002	0.00666667
Intact_casein	Inoculated	31	999	0.0446111	0.14	0.233333	0.109556	0.02	0.0333333
Non-inoculated	Inoculated	32	999	-0.0176552	0.593	0.593	0.00271744	0.387	0.43
1Bolded values are those with significant p and q values.
2R is the ANOSIM statistic, compares the mean of ranked dissimilarities between groups to the mean of ranked dissimilarities within groups.
