# Supplementary material for: Campylobacter jejuni and casein hydrolysate addition: Impact on poultry in vitro cecal microbiota and metabolome
Source: PLoS One. 2024 May 24;19(5):e0303856. doi: 10.1371/journal.pone.0303856 (PMC11125459; doi:10.1371/journal.pone.0303856)
Supplement: S6 Table — (XLSX) [file pone.0303856.s006.xlsx]

## Sheet: Sheet1
Supplemental Table 6. Taxonomic diversity associated with five different treatments (Non-inoculated, Inoculated, Intact casein, Enzyme hydrolysate, and Acid hydrolysate) at three time points (0, 24, and 48) utilized in the current study.
treatment	time	d__Bacteria;p__Firmicutes;c__Clostridia;o__Clostridia_UCG-014;f__Clostridia_UCG-014;g__Clostridia_UCG-014	d__Bacteria;p__Bacteroidota;c__Bacteroidia;o__Bacteroidales;f__Prevotellaceae;g__Prevotella	d__Bacteria;p__Firmicutes;c__Clostridia;o__Oscillospirales;f__Ruminococcaceae;__	d__Bacteria;p__Firmicutes;c__Clostridia;o__Oscillospirales;f__Ruminococcaceae;g__Ruminococcus	d__Bacteria;p__Firmicutes;c__Clostridia;o__Oscillospirales;f__Ruminococcaceae;g__Faecalibacterium	d__Bacteria;p__Firmicutes;c__Clostridia;o__Lachnospirales;f__Lachnospiraceae;__	d__Bacteria;p__Actinobacteriota;c__Actinobacteria;o__Corynebacteriales;f__Corynebacteriaceae;g__Corynebacterium	d__Bacteria;p__Firmicutes;c__Clostridia;o__Oscillospirales;f__[Eubacterium]_coprostanoligenes_group;g__[Eubacterium]_coprostanoligenes_group	d__Bacteria;p__Firmicutes;c__Clostridia;o__Oscillospirales;f__Ruminococcaceae;g__DTU089	d__Bacteria;p__Firmicutes;c__Bacilli;o__Erysipelotrichales;f__Erysipelotrichaceae;g__Ileibacterium	d__Bacteria;p__Firmicutes;c__Clostridia;__;__;__	d__Bacteria;p__Firmicutes;c__Bacilli;o__Paenibacillales;f__Paenibacillaceae;g__Paenibacillus	d__Bacteria;p__Firmicutes;c__Clostridia;o__Peptococcales;f__Peptococcaceae;g__uncultured	d__Bacteria;p__Firmicutes;c__Bacilli;o__Staphylococcales;f__Staphylococcaceae;g__Jeotgalicoccus	d__Bacteria;p__Firmicutes;c__Bacilli;o__Lactobacillales;f__Enterococcaceae;g__Enterococcus	d__Bacteria;p__Firmicutes;c__Bacilli;o__Staphylococcales;f__Staphylococcaceae;g__Staphylococcus	d__Bacteria;p__Firmicutes;c__Bacilli;o__Lactobacillales;f__Lactobacillaceae;g__Lactobacillus	d__Bacteria;p__Firmicutes;c__Clostridia;o__Lachnospirales;f__Lachnospiraceae;g__Frisingicoccus	d__Bacteria;p__Desulfobacterota;c__Desulfovibrionia;o__Desulfovibrionales;f__Desulfovibrionaceae;__	d__Bacteria;p__Firmicutes;c__Clostridia;o__Clostridiales;f__Clostridiaceae;g__Clostridium_sensu_stricto_13	d__Bacteria;p__Firmicutes;c__Bacilli;o__Aneurinibacillales;f__Aneurinibacillaceae;g__Aneurinibacillus	d__Bacteria;p__Firmicutes;c__Clostridia;o__Clostridia_vadinBB60_group;f__Clostridia_vadinBB60_group;g__Clostridia_vadinBB60_group	d__Bacteria;p__Bacteroidota;c__Bacteroidia;o__Bacteroidales;f__Rikenellaceae;g__Rikenella	d__Bacteria;p__Proteobacteria;c__Gammaproteobacteria;o__Oceanospirillales;f__Halomonadaceae;__	d__Bacteria;p__Firmicutes;c__Clostridia;o__Oscillospirales;f__Ruminococcaceae;g__Candidatus_Soleaferrea	d__Bacteria;p__Firmicutes;c__Clostridia;o__Oscillospirales;f__Ruminococcaceae;g__uncultured	d__Bacteria;p__Proteobacteria;c__Gammaproteobacteria;o__Xanthomonadales;f__Xanthomonadaceae;__	d__Bacteria;p__Firmicutes;c__Bacilli;o__Staphylococcales;f__Staphylococcaceae;__	d__Bacteria;p__Firmicutes;c__Bacilli;o__Bacillales;f__Bacillaceae;__	d__Bacteria;p__Firmicutes;c__Clostridia;o__Oscillospirales;f__Oscillospiraceae;g__Oscillibacter	d__Bacteria;p__Firmicutes;c__Clostridia;o__Oscillospirales;f__Oscillospiraceae;__	d__Bacteria;p__Proteobacteria;c__Gammaproteobacteria;o__Oceanospirillales;f__Halomonadaceae;g__Halomonas	d__Bacteria;p__Firmicutes;c__Clostridia;o__Peptostreptococcales-Tissierellales;f__Anaerovoracaceae;g__Family_XIII_AD3011_group	d__Bacteria;p__Firmicutes;c__Clostridia;o__Oscillospirales;f__Butyricicoccaceae;__	d__Bacteria;p__Firmicutes;c__Bacilli;o__Erysipelotrichales;f__Erysipelatoclostridiaceae;g__Erysipelatoclostridium	d__Bacteria;p__Bacteroidota;c__Bacteroidia;o__Bacteroidales;f__Prevotellaceae;g__Prevotellaceae_NK3B31_group	d__Bacteria;p__Actinobacteriota;c__Actinobacteria;o__Corynebacteriales;__;__	d__Bacteria;p__Firmicutes;c__Clostridia;o__Clostridiales;f__Clostridiaceae;g__Clostridium_sensu_stricto_1	d__Bacteria;p__Actinobacteriota;c__Actinobacteria;o__Micrococcales;f__Micrococcaceae;__	d__Bacteria;p__Firmicutes;__;__;__;__	d__Bacteria;p__Firmicutes;c__Clostridia;o__Lachnospirales;f__Lachnospiraceae;g__Acetatifactor	d__Bacteria;p__Firmicutes;c__Bacilli;o__Bacillales;f__Bacillaceae;g__Amphibacillus	d__Bacteria;p__Firmicutes;c__Clostridia;o__Oscillospirales;__;__	d__Bacteria;p__Firmicutes;c__Clostridia;o__Peptostreptococcales-Tissierellales;f__Peptostreptococcaceae;__	d__Bacteria;p__Firmicutes;c__Clostridia;o__Monoglobales;f__Monoglobaceae;g__Monoglobus	d__Bacteria;p__Firmicutes;c__Clostridia;o__Oscillospirales;f__Ruminococcaceae;g__Incertae_Sedis	d__Bacteria;p__Bacteroidota;c__Bacteroidia;o__Bacteroidales;f__Bacteroidaceae;g__Bacteroides	d__Bacteria;p__Firmicutes;c__Bacilli;o__Erysipelotrichales;f__Erysipelotrichaceae;g__Erysipelotrichaceae
Inoculated	24	2	0	64	0	121	585	0	0	0	0	5	0	0	0	1597	0	0	0	3	0	0	28	0	0	0	0	0	0	0	197	163	0	0	0	18	0	0	0	0	0	0	0	11	0	0	13	1543	0
Inoculated	24	97	0	392	0	829	1208	0	0	4	0	81	17	0	0	184	0	84	0	11	0	0	8	7	0	0	24	0	0	0	378	890	0	22	0	497	0	0	0	0	9	0	0	19	9	8	14	10545	13
Intact casein	24	0	0	8	0	0	66	0	0	0	0	0	0	0	0	41	0	0	0	0	0	0	0	0	0	0	0	0	0	0	14	25	0	0	0	0	0	0	0	0	0	0	0	0	0	0	0	190	0
Intact casein	24	9	0	258	2	322	964	0	0	7	0	4	0	0	0	1329	0	16	0	0	0	0	0	0	0	0	7	0	0	0	657	3527	0	0	0	241	0	0	3	0	0	0	0	3	0	0	0	2328	0
Intact casein	24	10	0	459	0	299	1726	0	0	0	0	29	0	0	0	1845	0	5	0	77	0	0	0	0	0	0	69	0	0	0	239	1454	0	0	0	28	0	0	0	0	0	0	0	21	0	0	13	2132	0
Intact casein	24	0	0	308	0	507	2292	0	0	0	0	33	0	0	0	2961	0	16	0	26	0	0	54	0	0	0	9	0	0	0	204	1000	0	0	0	46	0	0	0	0	0	0	0	12	0	0	8	4313	7
Intact casein	24	26	0	321	0	499	727	0	0	0	0	35	0	0	0	296	0	33	0	13	0	0	0	0	0	2	25	0	0	0	414	1189	0	0	0	229	0	0	0	0	0	0	0	18	0	0	8	6535	10
Enzyme hydrolysate	24	26	0	304	0	302	310	0	4	0	0	27	0	0	0	205	0	0	0	51	0	0	0	0	0	0	45	0	0	0	299	2303	0	0	0	111	0	0	0	0	0	0	0	15	0	0	13	1732	0
Enzyme hydrolysate	24	0	0	97	0	0	1104	0	4	0	0	16	0	0	0	1241	0	8	0	13	0	0	15	0	0	0	17	0	0	0	393	1201	0	0	0	19	0	0	0	0	0	0	0	7	0	0	0	1695	0
Enzyme hydrolysate	24	15	0	125	0	198	2065	0	19	0	0	0	0	0	0	1093	0	109	0	11	0	0	0	4	0	0	33	0	0	0	340	1945	0	0	6	64	0	0	0	0	0	0	0	11	0	0	7	7588	0
Acid hydrolysate	24	0	0	134	0	0	565	0	0	0	0	0	0	0	0	366	0	0	0	17	0	0	0	0	0	0	0	0	0	0	424	2630	0	0	0	47	0	0	0	0	0	0	0	0	0	0	0	2633	0
Acid hydrolysate	24	7	12	137	4	461	153	0	0	0	0	41	3	0	0	2724	0	9	0	0	16	0	0	0	0	0	9	0	15	0	254	4635	0	0	0	143	0	0	0	19	0	0	0	0	0	0	0	1308	0
Acid hydrolysate	24	0	0	64	0	78	434	0	9	0	0	9	0	0	0	2121	0	4	0	0	0	0	0	0	0	0	12	0	0	0	518	2588	0	0	0	46	0	0	0	0	0	0	0	0	0	0	0	2763	0
Acid hydrolysate	24	14	0	242	0	269	1240	0	0	0	0	9	0	0	0	2315	0	22	0	57	0	0	0	0	0	0	22	0	0	0	232	1668	0	0	0	18	0	0	0	0	3	0	0	0	0	0	4	3171	7
Acid hydrolysate	24	6	0	142	0	431	1246	0	0	0	0	22	0	0	0	1647	0	14	0	23	0	0	39	0	0	0	6	0	0	0	347	1664	0	0	0	34	0	0	0	0	0	0	0	12	0	0	10	3568	0
Acid hydrolysate	24	0	0	86	0	110	755	0	0	0	0	10	0	0	0	824	0	72	0	0	0	0	4	0	0	0	15	0	0	0	214	1542	0	0	0	60	0	0	24	0	0	0	0	18	0	0	0	4268	0
Non-inoculated	48	2	0	74	0	39	1559	0	2	0	0	16	0	0	0	2367	0	453	0	161	0	0	0	0	0	0	0	0	0	0	424	361	0	0	0	9	0	0	16	0	0	0	0	0	0	0	8	4896	0
Non-inoculated	48	0	0	38	0	27	530	0	0	0	0	7	0	0	0	4077	0	58	0	0	0	0	0	0	0	0	7	0	0	0	311	280	0	0	0	8	0	0	0	0	0	0	0	0	0	0	0	5002	0
Non-inoculated	48	0	0	75	0	83	596	0	0	0	0	12	0	0	0	4588	0	40	0	0	0	0	0	0	0	0	0	0	0	0	206	476	0	0	0	15	0	0	0	0	0	0	0	0	0	0	0	4787	3
Non-inoculated	48	0	0	253	0	209	726	0	3	0	0	63	0	0	0	2224	0	216	0	200	0	0	0	0	0	0	62	0	0	0	508	244	0	0	0	4	0	0	0	0	0	0	0	0	0	0	10	3855	0
Non-inoculated	48	0	0	264	0	1058	1100	0	0	0	0	92	0	0	0	5491	0	197	0	163	0	0	31	0	0	0	24	0	0	0	287	316	0	0	0	29	0	0	0	4	0	0	0	6	0	0	22	5356	2
Non-inoculated	48	22	0	280	0	848	1048	0	4	13	0	99	365	0	0	857	0	89	0	0	0	0	0	0	0	4	0	0	0	3	499	1051	0	0	24	472	0	0	0	3	3	0	0	13	0	0	51	9413	0
Inoculated	48	0	0	144	0	294	961	0	0	0	0	9	0	0	0	4532	0	117	0	193	0	0	0	0	0	0	0	0	0	0	265	428	0	0	0	18	0	0	0	0	0	0	0	3	0	0	8	2821	0
Inoculated	48	0	3	33	0	20	537	16	0	0	0	4	0	0	7	3080	0	16	0	4	0	0	0	0	3	0	7	0	13	0	631	414	0	0	0	21	0	4	3	18	0	0	7	6	6	0	0	5682	0
Inoculated	48	0	7	106	0	215	1251	0	23	0	0	103	0	0	0	5528	0	138	5	18	0	0	0	0	0	0	10	0	0	0	644	627	0	0	0	43	0	0	0	12	3	0	0	9	0	0	9	7875	0
Inoculated	48	0	0	93	0	78	523	0	0	0	0	24	0	0	0	358	0	191	0	106	0	0	0	0	0	0	9	0	4	0	170	210	0	0	0	4	0	0	0	0	0	0	0	7	0	0	18	2883	0
Inoculated	48	6	0	133	0	408	1243	0	0	0	0	28	0	0	0	1761	0	13	0	39	0	0	49	0	0	0	7	0	0	0	415	499	0	0	0	8	0	0	0	0	2	0	0	8	0	0	10	2595	0
Inoculated	48	27	0	272	0	656	954	0	4	0	0	111	97	0	0	308	5	44	0	10	0	0	0	2	0	0	2	0	0	0	199	978	0	5	15	485	0	0	0	0	2	0	0	44	5	4	29	11422	16
Intact casein	48	0	0	341	0	238	2434	0	0	0	0	27	0	0	0	1763	0	26	0	84	120	0	0	0	0	0	0	0	0	0	1167	1493	0	0	0	39	0	0	0	0	0	0	0	0	0	0	5	2488	0
Intact casein	48	0	0	108	0	0	2035	0	0	0	0	10	0	0	0	2712	0	15	0	0	0	0	0	0	0	0	0	0	3	3	628	2570	0	0	0	51	0	0	0	0	0	0	0	24	0	0	6	1274	0
Intact casein	48	0	0	148	0	50	1336	4	10	0	0	25	0	0	0	3125	0	51	0	7	0	0	0	0	0	0	0	0	0	0	650	2007	0	0	0	10	0	0	0	0	0	0	0	2	0	0	0	3211	0
Intact casein	48	0	0	449	0	71	4884	0	5	0	0	46	0	0	0	1659	0	20	0	292	0	0	0	0	0	0	19	0	0	0	647	2542	0	0	0	3	0	0	3	0	0	0	0	8	0	0	0	840	6
Intact casein	48	0	0	223	3	487	3557	0	0	0	0	42	0	0	0	3018	0	27	0	97	0	0	6	0	0	0	4	0	0	0	757	1239	0	0	0	0	0	0	0	0	0	0	0	0	0	0	0	1337	0
Intact casein	48	0	0	0	0	0	0	0	0	0	0	0	0	0	0	0	0	0	0	0	0	0	0	0	0	0	0	0	0	0	0	0	0	0	0	0	0	0	0	0	0	0	0	0	0	0	0	2	0
Enzyme hydrolysate	48	7	0	106	6	56	1457	0	56	12	88	50	10	85	0	1010	0	16	0	4	0	0	4	0	0	0	27	0	0	0	778	5541	0	0	0	133	0	0	0	0	6	3	0	12	28	0	135	720	0
Enzyme hydrolysate	48	5	0	108	15	59	685	0	47	0	0	22	0	0	0	1305	3	0	0	0	0	0	0	0	0	0	30	0	0	0	252	4784	0	0	4	29	3	0	0	0	13	0	0	16	0	0	0	1959	0
Enzyme hydrolysate	48	0	0	167	0	125	2503	0	88	0	0	33	0	0	0	912	0	33	0	198	0	0	0	0	0	0	19	0	0	0	2070	1973	0	0	0	0	0	0	0	0	0	0	0	0	0	0	0	1564	0
Enzyme hydrolysate	48	0	0	94	0	256	2404	0	29	0	0	29	0	0	0	2473	0	17	0	91	0	0	2	0	0	0	0	0	0	0	1326	730	0	0	0	3	0	0	0	0	0	0	0	3	0	0	8	1812	0
Enzyme hydrolysate	48	0	0	24	0	60	5960	0	24	0	0	17	0	0	0	1758	0	106	0	41	0	0	0	0	0	0	8	0	0	0	440	1429	0	0	0	20	0	0	0	0	0	0	0	7	0	0	0	5301	0
Acid hydrolysate	48	4	3	145	0	140	1809	0	0	0	0	12	0	0	0	1507	0	41	0	19	0	0	0	0	0	0	0	0	0	4	1019	1587	0	0	0	27	0	0	0	0	0	0	0	3	4	0	7	2081	0
Acid hydrolysate	48	4	0	65	11	84	999	0	0	3	0	27	6	0	5	3514	0	82	0	10	85	0	0	0	0	0	129	0	0	0	1251	2522	0	0	5	66	0	0	0	0	5	0	0	0	0	0	0	1828	0
Acid hydrolysate	48	0	0	91	0	89	2432	0	19	0	0	20	0	0	0	1848	0	23	0	0	0	1466	0	0	0	0	78	0	0	0	713	1009	0	0	4	14	0	0	0	0	0	0	0	0	0	0	0	2535	0
Acid hydrolysate	48	0	0	97	0	60	2147	0	37	0	0	18	0	0	0	1742	0	20	0	114	0	0	0	0	0	0	14	0	0	0	755	776	0	0	0	3	0	0	0	0	4	0	0	0	0	0	0	1794	0
Acid hydrolysate	48	4	0	53	10	280	1756	0	10	0	0	0	0	0	4	1368	0	12	0	34	0	0	0	0	0	0	0	0	0	0	463	343	0	0	0	0	0	0	0	0	0	0	0	5	0	0	6	1395	0
Acid hydrolysate	48	0	0	77	0	120	3135	0	15	2	0	25	0	0	0	2467	0	76	0	37	0	0	0	0	0	0	14	0	0	0	371	857	0	0	0	3	0	0	0	0	0	0	0	0	0	0	0	4809	0
Non-inoculated	0	0	0	26	3	38	577	0	6	0	0	0	0	0	0	57	0	6	0	0	0	0	0	0	0	0	4	0	0	0	11	85	0	0	11	58	0	0	0	0	0	0	0	0	0	0	0	4064	0
Non-inoculated	0	9	0	41	0	235	306	0	0	0	0	5	0	0	0	1298	0	5	0	0	0	0	0	0	0	0	16	0	0	0	11	650	0	2	0	31	0	0	0	0	0	0	0	2	0	0	0	3025	0
Non-inoculated	0	7	0	14	0	40	1113	0	0	0	0	10	0	0	0	1888	0	9	0	0	0	0	2	0	0	0	0	0	0	0	30	287	0	0	0	32	0	0	0	0	0	0	0	0	0	0	0	3877	0
Non-inoculated	0	11	0	106	0	264	1964	0	31	0	0	39	0	0	0	2626	0	63	0	21	0	0	81	0	0	0	20	0	0	0	98	240	0	0	0	53	0	0	0	0	0	0	0	17	0	0	0	6272	3
Non-inoculated	0	41	0	241	0	732	941	0	24	4	0	102	43	0	0	42	0	7	0	10	0	0	2	2	0	0	19	0	0	0	167	237	0	18	0	474	0	0	0	0	2	0	0	24	0	0	0	7064	0
Inoculated	0	0	0	90	0	108	912	0	7	0	0	12	0	0	0	292	0	11	0	26	0	0	0	0	0	0	0	0	0	0	151	450	0	0	0	64	0	0	0	0	0	0	0	0	0	0	0	3810	0
Inoculated	0	3	0	99	7	480	534	0	2	11	0	33	0	0	0	2491	0	14	0	5	0	0	0	0	0	0	17	0	0	0	67	1537	0	0	0	211	0	0	0	0	0	0	0	6	0	0	0	6832	0
Inoculated	0	0	0	20	6	102	2632	0	22	0	0	30	0	0	0	3233	0	10	0	4	0	0	0	0	0	0	0	0	0	0	85	623	0	0	0	183	0	0	0	0	0	0	0	0	0	0	0	7916	0
Inoculated	0	27	0	308	0	238	1337	0	29	0	0	96	0	0	0	1400	0	61	0	89	0	0	0	0	0	0	39	0	0	2	209	355	0	7	0	40	0	0	0	0	6	0	0	53	5	0	22	8427	5
Inoculated	0	16	0	165	4	265	2076	0	14	0	0	49	0	0	0	3451	0	20	0	15	0	0	63	0	0	0	0	0	0	0	160	308	0	0	0	99	0	0	0	0	0	0	0	17	0	0	8	4059	0
Inoculated	0	86	0	295	9	783	1741	0	53	4	0	114	13	3	0	76	0	29	0	19	0	0	0	0	0	0	38	0	0	0	297	448	0	48	0	946	0	0	0	0	0	0	0	29	0	0	23	8131	17
Intact casein	0	5	0	119	0	48	769	0	5	0	0	9	0	0	0	271	0	17	0	23	4	0	3	0	0	0	0	0	0	0	242	430	0	0	0	51	0	0	0	0	0	0	0	0	0	0	0	3592	0
Intact casein	0	0	6	128	0	425	268	0	0	6	0	17	0	0	0	1014	0	8	0	0	0	0	0	0	0	0	6	0	19	25	98	1780	4	0	0	306	0	5	0	12	0	0	0	0	3	0	0	3232	0
Intact casein	0	0	0	6	0	0	954	0	3	0	0	5	0	0	0	1766	0	3	0	3	0	0	0	0	0	0	0	0	0	0	16	164	0	0	0	16	0	0	0	0	0	0	0	0	0	0	0	3472	0
Intact casein	0	15	0	409	7	376	1269	0	12	0	24	64	0	0	0	1000	0	34	0	23	0	0	0	0	0	0	32	0	0	0	45	185	0	0	0	73	0	0	0	0	4	0	0	27	3	0	33	2251	0
Intact casein	0	7	0	197	2	411	1475	0	7	0	0	32	0	0	0	1864	0	19	0	15	0	0	49	0	0	0	4	0	0	0	36	191	0	0	0	61	0	0	0	0	0	0	0	4	0	0	0	3509	4
Intact casein	0	30	0	230	6	893	1875	0	23	4	0	107	0	0	0	124	0	60	0	4	0	0	0	0	0	3	18	0	0	0	126	389	0	20	0	441	0	0	0	0	0	0	0	45	0	0	11	8681	8
Enzyme hydrolysate	0	15	0	101	0	54	902	0	8	0	0	0	0	0	0	298	0	6	0	10	0	0	0	0	0	0	0	0	0	6	152	595	0	0	5	90	0	0	0	0	0	0	0	0	0	0	8	3245	0
Enzyme hydrolysate	0	49	0	374	9	1570	634	0	0	30	0	316	10	0	0	877	6	6	0	28	0	0	6	0	0	0	10	0	0	21	265	3962	0	0	0	815	0	0	0	0	18	0	0	15	0	0	0	2163	0
Enzyme hydrolysate	0	19	0	268	0	508	2665	4	89	0	0	107	0	0	0	1349	0	8	0	15	0	0	7	0	0	0	0	0	0	26	142	2051	0	0	0	567	0	0	0	0	0	0	0	16	0	0	0	4114	8
Enzyme hydrolysate	0	39	0	373	0	413	1336	0	17	0	0	61	0	0	0	479	0	35	0	15	0	0	0	0	0	0	42	0	0	38	31	377	0	0	0	179	0	0	0	0	8	0	0	31	0	0	19	2857	0
Enzyme hydrolysate	0	0	0	82	0	112	1463	0	14	0	0	35	0	0	0	1640	0	17	0	0	0	0	30	0	0	0	0	0	0	3	59	131	0	0	0	49	0	0	0	0	0	0	0	9	0	0	0	3022	0
Enzyme hydrolysate	0	9	0	57	2	272	1322	0	33	0	0	30	0	0	0	479	0	80	0	0	0	0	0	0	0	0	7	0	0	0	65	225	0	0	6	223	0	0	0	0	0	0	0	6	0	0	0	4415	0
Acid hydrolysate	0	0	0	0	0	0	0	16	0	0	0	5	0	0	23	0	15	34	0	0	0	0	0	0	0	0	0	0	72	29	0	15	23	0	0	0	0	0	0	16	0	0	0	0	0	0	0	0	0
Acid hydrolysate	0	15	0	53	0	219	1166	0	20	0	0	38	0	0	0	1229	0	14	0	5	0	0	0	0	0	0	4	0	0	0	45	510	0	0	0	108	0	0	0	0	0	0	0	4	0	0	5	3318	0
Acid hydrolysate	0	25	0	224	0	250	1126	0	11	0	0	20	0	0	0	1848	0	50	0	8	0	0	0	0	0	0	27	0	0	0	87	217	0	0	0	57	0	0	0	0	14	0	0	7	0	0	7	3077	0
Acid hydrolysate	0	13	0	122	0	270	1170	0	12	0	0	7	0	0	0	1835	0	39	0	10	0	0	29	0	0	0	7	0	0	0	47	174	0	0	0	33	0	0	0	0	0	0	0	8	0	0	0	3073	0
Acid hydrolysate	0	26	0	66	0	405	1384	0	8	4	0	47	0	0	0	497	0	114	0	0	0	0	0	0	0	0	0	0	0	0	40	233	0	11	5	159	0	0	19	0	0	0	0	10	0	0	0	5073	0
Non-inoculated	24	11	0	81	4	55	2342	0	4	0	0	21	0	0	4	298	0	90	0	97	0	0	0	0	0	0	6	0	11	0	1325	587	0	0	14	25	0	0	12	0	0	0	0	0	0	0	0	7182	0
Non-inoculated	24	6	0	33	0	54	568	0	0	0	0	5	0	0	0	2348	0	15	0	0	0	0	0	0	0	0	7	3	0	0	519	692	0	0	0	40	0	0	0	0	0	0	0	4	0	0	0	5872	0
Non-inoculated	24	7	0	187	0	389	1330	0	0	0	0	18	0	0	0	3684	0	80	0	47	0	0	71	0	0	0	20	0	0	0	441	329	0	0	0	20	0	0	0	0	0	0	0	7	0	0	21	5873	0
Non-inoculated	24	14	0	482	0	191	1302	0	4	8	0	23	0	0	0	1716	0	131	0	195	0	0	0	0	0	0	99	0	0	0	567	430	0	0	0	28	0	0	0	0	0	0	0	33	0	0	31	6745	6
Non-inoculated	24	21	0	221	6	645	1764	0	4	0	0	2	0	0	0	3022	0	38	0	35	0	0	42	0	0	0	18	0	0	0	288	375	0	0	0	19	0	0	0	0	0	0	0	23	0	0	10	4994	0
Non-inoculated	24	64	0	493	0	1221	848	0	5	5	0	52	87	0	0	115	0	21	0	6	0	0	0	0	0	0	10	0	0	0	441	671	0	30	0	494	0	0	0	0	0	0	0	23	0	8	8	9683	14
Inoculated	24	11	0	91	5	189	822	0	0	0	0	24	0	0	0	2685	0	12	0	6	0	0	0	0	0	0	9	0	0	0	619	976	0	0	0	164	0	0	0	0	2	0	0	0	0	0	0	6477	0
Inoculated	24	0	0	15	0	82	665	0	0	0	0	12	0	0	0	4383	0	10	0	2	0	0	0	0	0	0	0	0	0	0	189	291	0	0	0	54	0	0	0	3	0	0	0	0	0	0	0	3933	0
Inoculated	24	0	0	154	0	85	548	0	0	0	0	14	0	0	0	662	0	19	0	92	0	0	0	0	0	0	32	0	0	0	240	157	0	0	0	0	0	0	0	0	0	0	0	6	0	0	16	2799	0
Intact casein	24	0	0	54	0	66	1035	0	8	0	0	14	0	0	0	3137	0	9	0	0	0	0	0	0	0	0	0	0	0	0	253	1174	0	0	0	12	0	0	0	0	0	0	0	0	0	0	0	4059	0
[truncated: 113 more columns]
