# Supplementary material for: Campylobacter jejuni and casein hydrolysate addition: Impact on poultry in vitro cecal microbiota and metabolome
Source: PLoS One. 2024 May 24;19(5):e0303856. doi: 10.1371/journal.pone.0303856 (PMC11125459; doi:10.1371/journal.pone.0303856)
Supplement: S7 Table — (XLSX) [file pone.0303856.s007.xlsx]

## Sheet: Sheet1
Supplemetal Table 7. Core microbiota associated with each treatment at three time points (0, 24, and 48 h) used in the current study.
Non-Inoculated			Inoculated			Intact Casein			Enzyme hydrolysate			Acid hydrolysate
0h	24h	48h	0h	24h	48h	0h	24h	48h	0h	24h	48h	0h	24h	48h
Desulfovibrio	Enterobacteriaceae	Enterobacteriaceae	Campylobacter	Campylobacter	Phascolarctobacterium	Campylobacter	Campylobacter	Enterobacteriaceae	Campylobacter	Campylobacter	Campylobacter	Campylobacter	Campylobacter	Desulfovibrio
Enterobacteriaceae	Oscillospiraceae	Oscillospiraceae	Enterobacteriaceae	Enterobacteriaceae	Enterobacteriaceae	Enterobacteriaceae	Enterobacteriaceae	Oscillospiraceae	Enterobacteriaceae	Enterobacteriaceae	Desulfovibrio	Enterobacteriaceae	Enterobacteriaceae	Enterobacteriaceae
Phascolarctobacterium	Faecalibacterium	Oscillibacter	Oscillospiraceae	Oscillospiraceae	Oscillospiraceae	Oscillospiraceae	Oscillospiraceae	Oscillibacter	Erysipelatoclostridium	Phascolarctobacterium	Enterobacteriaceae	Faecalibacterium	Oscillospiraceae	Phascolarctobacterium
Faecalibacterium	Clostridiaceae	Clostridiaceae	Faecalibacterium	Faecalibacterium	Faecalibacterium	Faecalibacterium	Oscillibacter	Ruminococcaceae	Oscillospiraceae	Oscillospiraceae	Phascolarctobacterium	Clostridiaceae	Oscillibacter	Oscillospiraceae
Clostridiaceae	Lachnospiraceae	Enterococcus	Clostridiaceae	Clostridiaceae	Clostridiaceae	Clostridiaceae	Faecalibacterium	Clostridiaceae	Faecalibacterium	Oscillibacter	Oscillospiraceae	Lachnospiraceae	Faecalibacterium	Oscillibacter
Lachnospiraceae	Enterococcus	Ruminococcus torques group	Lachnospiraceae	Enterococcus	Enterococcus	Lachnospiraceae	Clostridiaceae	Lachnospiraceae	Clostridiaceae	Clostridiaceae	Oscillibacter	Enterococcus	Clostridiaceae	Faecalibacterium
Enterococcus	Bacteroides		Bacteroides	Lachnospiraceae	Bacteroides	Enterococcus	Lachnospiraceae	Enterococcus	Lachnospiraceae	Lachnospiraceae	Clostridiaceae	Bacteroides	Lachnospiraceae	Clostridiaceae
Bacteroides	Ruminococcus torques group		Odoribacter	Bacteroides	Ruminococcus torques group	Bacteroides	Enterococcus	Bacteroides	Enterococcus	Enterococcus	Lachnospiraceae	Ruminococcus torques group	Enterococcus	Lachnospiraceae
				Ruminococcus torques group		Ruminococcus torques group	Bacteroides		Bacteroides	Bacteroides	Enterococcus		Bacteroides	Enterococcus
							Ruminococcus torques group		Ruminococcus torques group	Ruminococcus torques group	Bacteroides		Ruminococcus torques group	Bacteroides
											Ruminococcus torques group			Ruminococcus torques group
