# Supplementary material for: Campylobacter jejuni and casein hydrolysate addition: Impact on poultry in vitro cecal microbiota and metabolome
Source: PLoS One. 2024 May 24;19(5):e0303856. doi: 10.1371/journal.pone.0303856 (PMC11125459; doi:10.1371/journal.pone.0303856)
Supplement: S9 Table — MS1 spectra matched to spectra and compounds in Human Metabolome Database using MetaboAnalyst 5.0. (XLSX) [file pone.0303856.s009.xlsx]

## Sheet: Sheet1
Supplemental Table 9. Feature table of metabolites from liquid chromatography - mass spectrometry (LC-MS) analysis.MS1 spectra matched to spectra and compounds in Human Metabolome Database using MetaboAnalyst 5.0
m/z	retention time (s)	adduct	isotopes	Formula	Compound	HMDBID	intenVale	pvals	pfdr	cvs
645.451	1217.17			C35H65O8P;	PA(14:0/18:2(9Z,12Z)); PA(18:1(11Z)/14:1(9Z)); PA(18:1(9Z)/14:1(9Z)); PA(18:2(9Z,12Z)/14:0);	HMDB0114779; HMDB0114897; HMDB0114922; HMDB0114946;	3.86003e+06	9.59546e-66	0	163.2
962.624	512					NA	3.77507e+06	9.83487e-66	0	163.11
821.383	511.62					NA	848817	5.22086e-61	0	160.26
436.339	1222.58					NA	5.90104e+06	4.63702e-58	0	163.92
419.37	1188.15	[M+H]+ 418.363	[532][M]+			NA	137952	4.14826e-57	0	155.62
991.611	512.02					NA	1.54122e+06	8.39961e-56	0	161.76
321.179	594.81					NA	59162.5	1.86174e-53	0	160.4
400.745	645.31					NA	178751	2.22182e-52	0	156.26
715.516	832.34		[1167][M]+	C39H74NO8P;	PE(14:0/20:2(11Z,14Z)); PE(14:1(9Z)/20:1(11Z)); PE(16:0/18:2(9Z,12Z)); PE(16:1(9Z)/18:1(11Z)); PE(16:1(9Z)/18:1(9Z));	HMDB0008835; HMDB0008867; HMDB0008928; HMDB0008959; HMDB0008960;	3.7396e+06	3.25912e-52	0	163.42
639.265	611.34		[1045][M+1]+			NA	2.60692e+06	2.09854e-51	0	134.88
748.42	558.58	[M+H]+ 747.414	[1206][M]+			NA	1.12284e+06	2.22407e-51	0	212.95
337.694	479.39					NA	343306	3.36539e-51	0	158.66
353.726	585.4	[M+2H-CO2]2+ 749.428				NA	158382	3.41352e-51	0	155.99
370.733	530.78		[417][M]2+			NA	154896	2.32557e-50	0	155.94
654.81	491.67					NA	16186167	9.65061e-50	0	136.87
158.835	491.87					NA	1.83288e+06	1.25516e-49	0	134.48
655.378	632.69					NA	1.52566e+06	9.62223e-49	0	161.63
877.571	527.14					NA	7.79889e+06	2.48677e-48	0	136.06
613.425	1115.49	[M+Na]+ 590.436	[1001][M]+	C39H58O4;	Ubiquinone 6; Feruloyl-beta-sitosterol;	HMDB0036062; HMDB0041146;	3.42541e+06	2.74254e-48	0	204.18
668.439	737.73					NA	16618.8	3.66935e-48	0	179.98
307.163	559.4					NA	107988	3.87993e-48	0	130.43
740.369	442.98			C36H49N7O10;	Glabrin D;	HMDB0033613;	192961	1.86594e-47	0	156.52
499.284	451.84					NA	3008517	4.99143e-47	0	162.79
815.387	481.44					NA	2.53776e+07	5.88559e-47	0	137.31
992.615	516.61					NA	1.80909e+06	6.42709e-47	0	161.62
608.334	667.57		[988][M+1]+			NA	163164	7.2124e-47	0	163.46
642.318	737.77		[1052][M+1]+			NA	240406	8.44926e-47	0	131.4
781.442	933.49		[1231][M]+			NA	997002	8.96678e-47	0	169.26
702.376	551.31					NA	139726	1.11147e-46	0	171.74
592.27	609.23		[955][M+1]+			NA	101784	3.06954e-46	0	130.11
651.424	835.71	[M+Na]+ 628.436	[1067][M]+			NA	4.36952e+06	3.12182e-46	0	135.39
156.953	1250.64	[M+Na]+ 133.963				NA	187153	3.20843e-46	0	131.14
304.487	575.48	[M+Na]+ 281.498				NA	235983	4.19177e-46	0	157.26
793.404	481.63			C41H60O15;	Betavulgaroside II;	HMDB0040771;	3.57983e+07	7.31279e-46	0	137.69
730.356	515.46			C43H47N5O6;	Jubanine B;	HMDB0030206;	4.83272e+06	7.69336e-46	0	135.62
713.343	472.32			C35H52O15;	Convalloside;	HMDB0034195;	2.36872e+06	7.86037e-46	0	134.79
381.309	895.16		[444][M+2]+			NA	544251	1.55783e-45	0	132.7
280.189	562.7	[M+K+HCOOH]+ 195.221				NA	175380	2.4803e-45	0	136.74
208.074	621.81			C9H9N3O3;	Isoniazid pyruvate; triazolopropionic acid;	HMDB0060664; HMDB0061058;	85099.7	4.16221e-45	0	129.76
601.372	619.45		[974][M+1]+			NA	285514	4.28439e-45	0	157.3
428.751	564.43		[558][M+1]2+			NA	686811	4.42464e-45	0	159.79
656.342	544.3		[1074][M+1]+			NA	1.08151e+06	4.79687e-45	0	133.71
643.344	621.74					NA	634384	5.79361e-45	0	133.09
627.346	549.09	[M+H]+ 626.338				NA	82851.7	6.1963e-45	0	141.17
698.371	815.6	[M+K+NH3]+ 642.381 [M+Na+NH3]+ 658.355 [M+H+NH3]+ 680.337		C35H52O13;	Canarigenin 3-[glucosyl-(1->4)-6-deoxy-alloside];	HMDB0035433;	106808	7.76685e-45	0	130.07
721.501	1058.02			C38H73O10P;	PG(16:0/16:1(9Z)); PG(16:1(9Z)/16:0);	HMDB0010571; HMDB0010585;	242244	8.38917e-45	0	156.99
697.437	525.27		[1145][M+1]+			NA	588043	9.82672e-45	0	159.21
569.763	551					NA	179400	1.08495e-44	0	156.77
568.298	546.07					NA	242100	1.14258e-44	0	131.61
410.299	692.06					NA	113716	1.73492e-44	0	130.28
660.287	1041.69		[1082][M+1]+			NA	1.14956e+07	1.98508e-44	0	136.42
395.204	774.57			C21H30O7;	Pteroside Z; Secoeremopetasitolide B;	HMDB0032587; HMDB0041363;	245774	2.58682e-44	0	131.59
460.216	530.78	[M+Na]+ 437.226				NA	78975.5	3.19234e-44	0	188.1
608.333	731.69		[989][M+1]+			NA	235489	5.40653e-44	0	131.53
466.308	627.18					NA	207432	6.90896e-44	0	156.64
466.132	1118.91					NA	2.6079e+06	1.01045e-43	0	96.28
587.409	1102.64	[M+Na]+ 564.42				NA	835158	1.04083e-43	0	133.38
396.241	945.49					NA	133042	1.23671e-43	0	130.53
764.898	562.23		[1218][M+1]+			NA	412672	1.52751e-43	0	166.44
222.598	482.11					NA	110890	1.76293e-43	0	190.15
318.19	478.51					NA	232555	2.00511e-43	0	131.44
156.838	536.67					NA	522561	2.07422e-43	0	159.03
583.241	566.24			C28H38O13;	(7'R)-(+)-Lyoniresinol 9'-glucoside; (+)-Lyoniresinol 9-glucoside;	HMDB0038922; HMDB0041148;	7.43608e+06	2.35167e-43	0	149.27
358.206	451.49					NA	210486	2.48649e-43	0	131.42
971.471	491.61			C41H81O19P3;	PIP2(16:0/16:0);	HMDB0010032;	2.3949e+06	3.43967e-43	0	134.76
238.106	538.17			C12H15NO4;	Salsoline-1-carboxylate; 3-Hydroxy-carbofuran; N-Lactoylphenylalanine; 3-(3,4-dihydroxyphenyl)-N-(3-oxopropyl)propanimidic acid; 1-Carboxyethylphenylalanine;	HMDB0013067; HMDB0032775; HMDB0062175; HMDB0139939; HMDB0240628;	123759	3.6229e-43	0	94.1
511.436	1124.42		[777][M+1]+	C31H58O5;	DG(14:0/14:1(9Z)/0:0); DG(14:1(9Z)/14:0/0:0); DG(14:0/0:0/14:1n5);	HMDB0007009; HMDB0007037; HMDB0055959;	706494	4.34276e-43	0	133.15
599.268	623.24					NA	455549	4.84073e-43	0	132.51
723.395	607.76		[1174][M+1]+			NA	1341338	1.58623e-42	0	134.09
538.332	1144.07	[M+K]+ 499.367	[844][M]+			NA	183752	1.68557e-42	0	131.33
506.314	890.65		[764][M+1]+			NA	813809	1.75544e-42	0	95.52
837.587	1150.56	[M+Na]+ 814.597	[1260][M]+			NA	4.66659e+06	2.5249e-42	0	135.53
235.592	588.98					NA	27832.2	4.25693e-42	0	183.19
504.275	418.82					NA	387745	4.28748e-42	0	132.3
898.462	480.14		[1286][M]+			NA	1.19072e+07	4.40643e-42	0	136.61
303.146	796.13			C15H18N4O3;	Histidylphenylalanine; Phenylalanylhistidine;	HMDB0028892; HMDB0028997;	179964	4.44834e-42	0	181.92
477.844	77.61					NA	135113	4.61021e-42	0	180.55
741.389	670.57					NA	408138	5.05602e-42	0	158.18
843.404	496.2					NA	6.61753e+06	6.40945e-42	0	135.95
630.403	659.28					NA	202190	6.66373e-42	0	156.3
195.156	1112.66					NA	343190	8.96216e-42	0	132.11
601.305	500.96					NA	3.12022e+06	1.46553e-41	0	135.05
758.558	1088.49					NA	541654	1.482e-41	0	132.69
734.412	534.69					NA	424600	2.45146e-41	0	196.73
507.422	1181.7	[M+H]+ 506.415		C35H54O2;	Panaxynol linoleate;	HMDB0041177;	88691.9	2.67366e-41	0	135.34
781.521	512.08					NA	1.87165e+06	3.01249e-41	0	161.74
994.517	496.39			C51H79NO16S;	(4-{2-[(1R,16Z,24E,26E,28Z)-1,18-dihydroxy-19,30-dimethoxy-15,17,21,23,29,35-hexamethyl-2,3,10,14,20-pentaoxo-11,36-dioxa-4-azatricyclo[30.3.1.0‚Å¥,‚Åπ]hexatriaconta-16,24,26,28-tetraen-12-yl]propyl}-2-methoxycyclohexyl)oxidanesulfonic acid; [(1R,16Z,24E,26E,28Z)-1-hydroxy-12-[1-(4-hydroxy-3-methoxycyclohexyl)propan-2-yl]-19,30-dimethoxy-15,17,21,23,29,35-hexamethyl-2,3,10,14,20-pentaoxo-11,36-di…	HMDB0127652; HMDB0127653;	4.30953e+06	3.59898e-41	0	135.45
596.288	660.55	[M+H+NH3]+ 578.254		C30H42O9S;	Withaperuvin H;	HMDB0034061;	151078	4.07839e-41	0	130.75
345.191	714.71		[358][M+2]+	C20H25NO4;	(R)-Laudanidine; Anomurine; Gossyrubilone; (S)-Codamine; 6-beta-Naltrexol;	HMDB0030211; HMDB0030270; HMDB0033266; HMDB0034593; HMDB0060784;	421017	4.69075e-41	0	111.8
184.083	810.34		[36][M+1]+	C6H9N5O2;	2,6-Diamino-4-hydroxy-5-N-methylformamidopyrimidine;	HMDB0011657;	339567	4.8969e-41	0	116.42
489.243	544.41					NA	268368	7.75267e-41	0	131.72
734.448	566.88					NA	3.66853e+06	1.15712e-40	0	135.25
996.495	487.38					NA	2.56256e+06	1.35671e-40	0	134.73
899.465	480.14		[1286][M+1]+			NA	5.83389e+06	1.593e-40	0	135.85
627.321	618.02					NA	128570	1.79367e-40	0	130.5
603.346	430.25					NA	4744033	1.94739e-40	0	135.55
946.5	560.46					NA	546130	2.0105e-40	0	158.82
395.888	1233.16					NA	157786	2.02298e-40	0	192.32
453.207	1184.91			C24H30F2O6;	Fluocinolone Acetonide;	HMDB0014729;	939729	2.20671e-40	0	96.14
584.316	618.6		[939][M]+	C30H48O11;	Cholic acid glucuronide;	HMDB0002577;	2.6959e+06	2.22768e-40	0	155.05
468.301	548.33		[686][M+1]+			NA	672478	2.40505e-40	0	133.09
233.189	839.78			C16H24O;	1-(2,6,6-Trimethyl-2-cyclohexen-1-yl)-1,6-heptadien-3-one;	HMDB0029704;	1.1211e+06	2.81351e-40	0	133.76
219.111	481.23	[M+K]+ 180.149				NA	103172	3.1664e-40	0	110.28
541.341	567.77					NA	111758	3.35149e-40	0	162.49
997.502	486.98					NA	5.88232e+06	3.715e-40	0	135.86
383.202	1105.91					NA	270800	6.52825e-40	0	131.9
640.317	489.01					NA	63393.8	1.35303e-39	0	197.53
770.403	558.59	[M+Na]+ 747.414	[1224][M]+			NA	3.9159e+06	1.61673e-39	0	135.3
544.314	454.54		[855][M+1]+			NA	1.13952e+06	1.83908e-39	0	160.85
303.073	580.29			C12H14O9;	Pyrogallol-2-O-glucuronide; 6-(2,4-dihydroxyphenoxy)-3,4,5-trihydroxyoxane-2-carboxylic acid; 6-(2,5-dihydroxyphenoxy)-3,4,5-trihydroxyoxane-2-carboxylic acid; 6-(3,4-dihydroxyphenoxy)-3,4,5-trihydroxyoxane-2-carboxylic acid; 6-(2,6-dihydroxyphenoxy)-3,4,5-trihydroxyoxane-2-carboxylic acid;	HMDB0060017; HMDB0125508; HMDB0125509; HMDB0125510; HMDB0125511;	61088.8	2.16574e-39	0	197.27
551.269	609.53					NA	1.44011e+06	2.75366e-39	0	134.02
535.245	496.38					NA	125356	2.78781e-39	0	130.61
649.379	450.31			C32H56O13;	Lyciumoside III;	HMDB0039553;	1.00501e+06	3.20939e-39	0	133.78
224.171	731.17		[99][M+1]+			NA	860471	4.28574e-39	0	45.19
737.497	832.4	[M+Na]+ 714.508	[1192][M]+	C41H72NO8P;	PE(14:0/22:5(4Z,7Z,10Z,13Z,16Z)); PE(14:0/22:5(7Z,10Z,13Z,16Z,19Z)); PE(14:1(9Z)/22:4(7Z,10Z,13Z,16Z)); PE(16:0/20:5(5Z,8Z,11Z,14Z,17Z)); PE(16:1(9Z)/20:4(5Z,8Z,11Z,14Z));	HMDB0008845; HMDB0008846; HMDB0008877; HMDB0008939; HMDB0008970;	4.42841e+06	6.17671e-39	0	135.58
793.42	562.32		[1238][M+2]+			NA	964215	7.22013e-39	0	160.12
261.042	629.81			C13H8O6; C10H12O6S;	Urolithin D; [2-hydroxy-6-methoxy-4-(prop-2-en-1-yl)phenyl]oxidanesulfonic acid; {2-methoxy-4-[(oxiran-2-yl)methyl]phenyl}oxidanesulfonic acid; {[3-(2-hydroxy-4-methoxyphenyl)prop-2-en-1-yl]oxy}sulfonic acid; {[3-(4-methoxyphenyl)oxiran-2-yl]methoxy}sulfonic acid;	HMDB0029219; HMDB0135261; HMDB0135264; HMDB0135659; HMDB0135663;	176437	1.14365e-38	0	110.95
713.414	527.01		[1161][M+1]+			NA	449743	1.26288e-38	0	132.48
738.501	832.4		[1192][M+1]+	C41H72NO8P;	PE(14:0/22:5(4Z,7Z,10Z,13Z,16Z)); PE(14:0/22:5(7Z,10Z,13Z,16Z,19Z)); PE(14:1(9Z)/22:4(7Z,10Z,13Z,16Z)); PE(16:0/20:5(5Z,8Z,11Z,14Z,17Z)); PE(16:1(9Z)/20:4(5Z,8Z,11Z,14Z));	HMDB0008845; HMDB0008846; HMDB0008877; HMDB0008939; HMDB0008970;	200354	1.52909e-38	0	164.08
456.377	940.01		[646][M+2]+			NA	299178	1.8336e-38	0	205.91
667.316	694.01		[1095][M+1]+			NA	79255.5	2.22034e-38	0	147.4
421.34	686.89					NA	1.26352e+06	2.29827e-38	0	95.79
535.248	832.4	[M+Na]+ 512.259				NA	243036	2.30743e-38	0	164.78
694.417	905.01					NA	557394	2.313e-38	0	132.75
686.36	600.53					NA	190158	2.4078e-38	0	130.91
503.28	652.41	[M+Na]+ 480.291				NA	1.32432e+06	2.59114e-38	0	96.15
977.569	488.65		[1304][M+1]+			NA	1.71476e+06	2.87602e-38	0	161.65
547.305	525.36					NA	614920	3.11202e-38	0	95.34
655.348	510.26					NA	234776	3.95498e-38	0	182.38
480.072	588.44					NA	38044.6	4.78863e-38	0	175.09
426.34	846.2	[M+H+NH3]+ 408.306	[552][M]+	C28H40O2;	Ganodosterone;	HMDB0039148;	469744	4.94463e-38	0	95.12
575.313	515.46					NA	2.083e+06	6.2986e-38	0	134.54
744.448	792.81					NA	1.80361e+06	8.79359e-38	0	161.91
323.194	683.96					NA	69884.6	1.2329e-37	0	154.37
449.104	556		[625][M+1]+			NA	62853.4	1.44898e-37	0	197.11
667.398	835.36					NA	1.32359e+06	1.80786e-37	0	161.04
352.184	471.46					NA	714020	2.91891e-37	0	95.69
489.301	751	[M+Na]+ 466.312		C27H46O4S;	Cholesterol sulfate;	HMDB0000653;	54230.9	4.74663e-37	0	196.2
511.329	455.57		[776][M+1]+			NA	5.46471e+06	5.43271e-37	0	163.22
396.193	517.94			C22H25N3O4;	Vesnarinone;	HMDB0042059;	923652	6.41267e-37	0	95.95
509.211	464.97					NA	720602	9.17766e-37	0	112.45
597.34	546.64		[964][M+1]+			NA	1.35709e+06	1.04976e-36	0	134.04
315.13	567.45					NA	412148	1.07088e-36	0	95.06
612.356	445.34					NA	541429	3.94518e-36	0	132.67
403.136	752.16			C21H22O8;	Hexamethylquercetagetin; Nobiletin; 3,3',4',5,6,8-Hexamethoxyflavone; 3,3',4',5,7,8-Hexamethoxyflavone; Chrysaloin;	HMDB0029308; HMDB0029540; HMDB0035415; HMDB0037755; HMDB0039379;	189678	4.95595e-36	0	136.98
554.46	1121.16	[M+H+NH3]+ 536.425				NA	422595	5.28993e-36	0	132.22
597.285	468.74		[967][M]+			NA	2.69056e+06	5.60274e-36	0	134.72
577.364	565.1		[932][M]+			NA	37036.8	8.19591e-36	0	133.57
786.447	565.77	[M+H]+ 785.44				NA	765334	8.32054e-36	0	133.1
499.236	529					NA	874399	1.04119e-35	0	95.83
238.633	420.09					NA	685189	1.18305e-35	0	159.93
713.354	660.08					NA	30057.8	1.24373e-35	0	145.04
279.185	760.08		[212][M+2]+	C16H23NO3;	Dinorcapsaicin;	HMDB0036325;	127840	1.2578e-35	0	110.54
327.209	430.51			C20H26N2O2;	Ajmaline;	HMDB0015495;	1.01675e+06	1.43391e-35	0	95.67
875.519	498.54					NA	630598	1.69474e-35	0	160.25
909.414	466.09					NA	8.62364e+06	2.04959e-35	0	136.22
349.222	525.42		[370][M+1]2+			NA	167120	2.14289e-35	0	94.43
455.211	89.25			C19H34O12;	Butyl (S)-3-hydroxybutyrate [arabinosyl-(1->6)-glucoside];	HMDB0039214;	4.41419e+06	2.34306e-35	0	148.5
381.175	558.82			C20H28O5S; C16H28O10;	Ecabet; 3-Methyl-3-butenyl apiosyl-(1->6)-glucoside; Prenyl apiosyl-(1->6)-glucoside; Prenyl arabinosyl-(1->6)-glucoside;	HMDB0015613; HMDB0031954; HMDB0031956; HMDB0041360;	249121	5.11408e-35	0	131.53
696.327	83.69		[1144][M]+			NA	2.33788e+06	6.70069e-35	0	147.57
401.216	559.61			C20H32O8;	Cincassiol B;	HMDB0036855;	1.34756e+06	8.26169e-35	0	96.16
735.408	531.2		[1191][M+1]+			NA	1.24478e+06	1.0443e-34	0	133.85
909.415	441.52		[1290][M]+			NA	1.56212e+07	1.67122e-34	0	136.86
280.597	433.37					NA	899518	2.53984e-34	0	112.67
466.263	538.9					NA	693286	2.71697e-34	0	95.66
931.396	434.01		[1296][M]+			NA	4.21806e+06	2.97719e-34	0	135.51
402.288	895.16		[490][M+1]+			NA	518242	3.50598e-34	0	95.2
998.505	458.12		[1307][M+1]+			NA	7.48943e+06	4.7611e-34	0	136.2
544.295	521.48					NA	260997	4.81605e-34	0	131.54
421.23	1109.43			C26H29FN2O2;	Levocabastine;	HMDB0015238;	508262	5.1562e-34	0	95.51
679.33	593.1					NA	3.53163e+06	7.03125e-34	0	135.25
257.688	495.41					NA	87814.2	7.64793e-34	0	135.4
292.225	613.98			C18H29NO2;	Penbutolol;	HMDB0015447;	581109	1.01046e-33	0	95.51
408.792	80.42					NA	198853	1.25168e-33	0	115.64
717.341	442.13		[1168][M]+			NA	1.13165e+07	1.45128e-33	0	136.78
547.379	933.46		[867][M]+			NA	474110	1.56745e-33	0	95.34
543.839	885.26		[854][M+1]2+	C54H104O17P2;	CL(8:0/8:0/8:0/21:0); CL(8:0/8:0/8:0/a-21:0); CL(8:0/8:0/8:0/i-21:0); CL(8:0/8:0/10:0/19:0); CL(8:0/8:0/10:0/i-19:0);	HMDB0116822; HMDB0116823; HMDB0116824; HMDB0116852; HMDB0116853;	494659	1.69009e-33	0	132.64
298.621	595.88					NA	326318	1.83353e-33	0	131.94
315.151	575.91			C13H22N4O3S;	Ranitidine;	HMDB0001930;	300958	2.49438e-33	0	205.25
651.367	549.99		[1066][M]+			NA	212994	2.5283e-33	0	131.23
458.285	872.55					NA	162364	3.1316e-33	0	130.84
471.745	444.39					NA	3.13767e+06	3.90867e-33	0	135.25
910.427	688.22		[1291][M]+			NA	5.78485e+06	4.59041e-33	0	135.82
398.814	74.73					NA	671385	4.87018e-33	0	70.72
717.362	533.46	[3M+2K]2+ 452.266		C27H36N2O4;	Repaglinide;	HMDB0015048;	557637	4.92058e-33	0	158.82
932.399	434.01		[1296][M+1]+			NA	1.74905e+06	5.00136e-33	0	134.44
544.274	585.06					NA	2.05061e+06	5.80722e-33	0	113.98
410.226	622.14	[M+H]+ 409.219				NA	1.15752e+06	7.90002e-33	0	160.68
696.433	525.34	[M+H+NH3]+ 678.4	[1145][M]+			NA	579057	9.40428e-33	0	132.73
523.332	585.51			C30H42N4O4;	Metabolite M6;	HMDB0061034;	100636	1.38366e-32	0	141.73
338.199	517.68			C18H27NO5;	3,6-Ditigloyloxytropan-7-ol;	HMDB0029325;	825303	2.34689e-32	0	133.31
608.47	1115.2	[M+H+NH3]+ 590.436	[992][M]+	C39H58O4;	Ubiquinone 6; Feruloyl-beta-sitosterol;	HMDB0036062; HMDB0041146;	202209	3.57442e-32	0	131.08
398.184	810.3		[478][M+1]+			NA	451388	4.75618e-32	0	44.73
412.221	547.76					NA	3.07528e+06	5.58262e-32	0	135.02
670.234	639.86					NA	378414	5.82098e-32	0	138.04
390.084	735.56			C12H16N5O8P;	Acetyl adenylate;	HMDB0006880;	144876	1.09216e-31	0	130.59
747.383	541.11		[1200][M+1]+			NA	1.33488e+06	1.27859e-31	0	113.12
435.177	1240.61		[579][M+2]+			NA	647978	1.68545e-31	0	176.54
393.192	1235.21					NA	30165.3	1.73187e-31	0	159
592.403	658.08					NA	261209	1.79054e-31	0	131.43
751.372	441.08			C38H50N6O10;	beta-Casomorphin (1-6);	HMDB0060168;	4.29528e+06	2.10676e-31	0	135.35
485.221	534.6					NA	2.71137e+07	2.27305e-31	0	99.07
538.232	642.06					NA	170611	3.03931e-31	0	143.16
915.444	451.34					NA	5.84821e+06	3.14693e-31	0	135.81
595.324	448.68		[960][M+1]+			NA	1.02832e+07	3.81054e-31	0	136.4
291.614	606.91					NA	238371	4.79912e-31	0	131.51
494.8	554.46	[M+K]+ 455.836 [M+Na]+ 471.81 [M+H]+ 493.792				NA	1.40037e+06	5.30003e-31	0	71.09
465.23	575.8			C28H32O6; C25H33FO7;	Dulciol B; Dulciol A; Garcinone E; Hydroxyfluoroprednisolone butyrate;	HMDB0029989; HMDB0029990; HMDB0033316; HMDB0061149;	1.02709e+06	5.30684e-31	0	95.97
267.094	79.94					NA	2.98289e+06	6.16358e-31	0	96.66
450.872	72.98					NA	884437	6.19186e-31	0	70.81
392.746	535.58		[472][M]2+	C45H72NO8P;	PE(18:3(6Z,9Z,12Z)/22:6(4Z,7Z,10Z,13Z,16Z,19Z)); PE(18:3(9Z,12Z,15Z)/22:6(4Z,7Z,10Z,13Z,16Z,19Z)); PE(18:4(6Z,9Z,12Z,15Z)/22:5(4Z,7Z,10Z,13Z,16Z)); PE(18:4(6Z,9Z,12Z,15Z)/22:5(7Z,10Z,13Z,16Z,19Z)); PE(20:4(5Z,8Z,11Z,14Z)/20:5(5Z,8Z,11Z,14Z,17Z));	HMDB0009144; HMDB0009177; HMDB0009208; HMDB0009209; HMDB0009401;	409098	7.41248e-31	0	132.25
909.415	434.01					NA	2.90065e+07	1.35183e-30	0	137.61
402.208	419.89					NA	1.1611e+06	1.42344e-30	0	113.24
362.23	624.64					NA	191796	1.42465e-30	0	94.67
626.29	668.26		[1024][M+1]+			NA	160909	1.80144e-30	0	130.96
736.384	483.06					NA	8.53815e+06	1.91694e-30	0	136.18
593.25	397.47					NA	1.97065e+06	2.89717e-30	0	134.67
512.22	1086.3					NA	142897	3.53567e-30	0	142.53
705.386	684.5		[1153][M+1]+			NA	188672	4.47363e-30	0	164.84
153.113	1043.68					NA	184643	5.25486e-30	0	202.15
598.288	468.77		[967][M+1]+			NA	424095	5.45304e-30	0	138.32
319.13	83.44	[M+2Na-H]+ 274.16 [M+Na]+ 296.141		C19H20O3;	5-[(4-Hydroxypheny)ethenyl]-2-(3-methyl-1-butenyl)-1,3-benzenediol; Parakmerin A; Cryptotanshinone; (E)-Arachidin II; exo-Dehydrochalepin;	HMDB0030599; HMDB0033950; HMDB0035220; HMDB0038784; HMDB0039071;	509730	7.62813e-30	0	95.35
426.061	625.4					NA	152004	8.90828e-30	0	41.32
631.341	653.34					NA	232922	9.70436e-30	0	131.42
623.336	599.33					NA	542957	1.24158e-29	0	132.74
531.271	1040.6					NA	290775	1.65969e-29	0	95
781.843	455.16					NA	306290	1.76161e-29	0	158.18
202.746	398.22					NA	870062	4.3162e-29	0	139.79
416.227	461.44					NA	171842	4.34413e-29	0	164.1
571.273	532.23					NA	564756	8.11937e-29	0	95.65
452.159	1240.7	[2M+H+K]2+ 432.173		C24H29ClO5;	Armillaricin; 15beta-hydroxycyproterone acetate;	HMDB0038686; HMDB0060708;	302702	9.47848e-29	0	95.13
784.486	535.55			C45H70NO8P;	PE(18:4(6Z,9Z,12Z,15Z)/22:6(4Z,7Z,10Z,13Z,16Z,19Z)); PE(20:5(5Z,8Z,11Z,14Z,17Z)/20:5(5Z,8Z,11Z,14Z,17Z)); PE(22:6(4Z,7Z,10Z,13Z,16Z,19Z)/18:4(6Z,9Z,12Z,15Z));	HMDB0009210; HMDB0009467; HMDB0009690;	749462	1.4391e-28	0	133.24
493.207	546.6	[M+Na]+ 470.217				NA	5.38617e+06	1.68936e-28	0	135.51
574.281	502.76					NA	328174	1.98808e-28	0	111.91
279.677	595.82					NA	433343	2.51172e-28	0	132.42
603.331	411.22	[M+H]+ 602.325				NA	2.72148e+06	3.05658e-28	0	161.87
635.304	625.47	[M+H]+ 634.297				NA	779871	3.77121e-28	0	42.46
783.537	508.64		[1233][M+1]+			NA	949819	3.95058e-28	0	160.31
551.243	518.14		[871][M]+			NA	133635	3.98361e-28	0	130.7
867.425	528.84					NA	818094	4.24622e-28	0	133.43
689.346	438.32					NA	1.54267e+06	4.49382e-28	0	42.3
296.09	350.37			C17H13NO4;	Piperolactam D;	HMDB0038583;	459858	6.9301e-28	0	41.55
365.198	630.28		[400][M+1]+	C20H28O6;	12-Oxo-20-carboxy-leukotriene B4; Eremopetasitenin A1; Cinncassiol C2; Blumealactone A; Blumealactone B;	HMDB0012550; HMDB0030899; HMDB0035168; HMDB0036665; HMDB0036666;	176141	7.5564e-28	0	111.03
667.294	544.47		[1097][M]+			NA	3038820	9.4418e-28	0	42.08
517.368	982.77	[M+Na]+ 494.379				NA	4.99974e+06	4.22044e-27	0	149.09
287.101	676.15			C15H14N2O4;	3',4'-Dihydrodiol; Phenytoin dihydrodiol;	HMDB0013895; HMDB0060866;	1.00754e+06	6.14291e-27	0	41.69
230.009	579.93					NA	81499	6.62505e-27	0	41.12
283.223	949.88	[M+Na]+ 260.233	[231][M]+			NA	511839	7.31084e-27	0	42.76
425.273	491.39		[551][M]+			NA	601093	1.0823e-26	0	41.71
365.169	510.94					NA	528089	1.67544e-26	0	41.63
409.279	480.82			C21H36N4O4;	Sinapoylspermine;	HMDB0033479;	278530	1.87679e-26	0	41.64
158.091	80.83	[M+H-CH4]+ 173.115		C7H15N3O2;	apo-[3-methylcrotonoyl-CoA:carbon-dioxide ligase (ADP-forming)];	HMDB0059607;	5.05573e+07	2.78551e-26	0	13.13
311.237	805.92		[285][M+1]+	C22H30O;	Desogestrel;	HMDB0014449;	531520	2.99106e-26	0	41.81
295.095	625.56			C10H18N2O6S;	gamma-L-Glutamyl-L-methionine sulfoxide;	HMDB0038613;	221527	3.6041e-26	0	41.57
851.391	800.5	[2M+Na]+ 414.201	[1265][M]+	C24H30O6;	Eplerenone; Armillaripin; 4-O-Methylmelleolide; Armillarin; Clausarinol;	HMDB0014838; HMDB0030404; HMDB0037039; HMDB0039380; HMDB0041407;	7.14858e+06	4.31334e-26	0	42.13
651.299	565.15		[1064][M]+			NA	1.11394e+06	4.90066e-26	0	41.99
263.236	978.9		[190][M]+			NA	1.22687e+06	5.82975e-26	0	41.87
178.003	1304.66					NA	230880	8.67409e-26	0	41.46
248.02	638.14					NA	5.3049e+06	1.70664e-25	0	96.7
573.231	634.83	[M+K]+ 534.269	[922][M]+	C25H42O12;	7,8-Dihydrovomifoliol 9-[rhamnosyl-(1->6)-glucoside]; 3-Hydroxy-beta-ionol 3-[glucosyl-(1->6)-glucoside];	HMDB0029770; HMDB0037527;	592652	4.74428e-25	0	42
556.322	529.18					NA	967167	5.26047e-25	0	42.15
554.759	634.69		[881][M+1]2+			NA	323710	7.83959e-25	0	41.91
557.15	567.55			C31H24O10;	Aurasperone D; 6-O-Demethylnigerone; Dianhydroaurasperone C; 3-[5,7-dihydroxy-2-(4-hydroxy-3-methoxyphenyl)-4-oxo-3,4-dihydro-2H-1-benzopyran-8-yl]-5,7-dihydroxy-2-phenyl-3,4-dihydro-2H-1-benzopyran-4-one;	HMDB0033488; HMDB0033497; HMDB0034100; HMDB0129234;	220767	6.43982e-24	0	95.04
199.134	433.99		[58][M+2]+	C9H15N3O2;	L-Histidine trimethylbetaine;	HMDB0029422;	26947605	7.84506e-24	0	9.63
443.238	92.65					NA	383159	8.56838e-24	0	41.71
554.327	1118.99		[879][M]+			NA	543494	5.31167e-23	0	42.16
558.33	561.57		[891][M+1]2+			NA	298908	6.6311e-23	0	41.95
335.708	455.53					NA	3.80882e+06	1.43676e-22	0	135.77
172.018	1312.18					NA	3.38808e+06	7.63917e-22	0	31.81
225.13	596.7			C16H16O;	2-(2-phenylcyclobutyl)phenol; 3-(2-phenylcyclobutyl)phenol; 4-(2-phenylcyclobutyl)phenol; 1,2-diphenylcyclobutan-1-ol; 1,3-diphenylbut-3-en-2-ol;	HMDB0134565; HMDB0134566; HMDB0134567; HMDB0134568; HMDB0135554;	25714875	1.87951e-21	0	16.24
556.856	74.35					NA	1784543	3.56923e-21	0	75.04
401.199	464.97			C23H28O6;	Melleolide; Armillaritin;	HMDB0035689; HMDB0038918;	3.36168e+06	1.0691e-20	0	93
589.363	455.7		[951][M]+			NA	1.3663e+07	1.07983e-20	0	131.81
227.157	82.83					NA	1.40083e+07	1.86763e-20	0	15.84
171.112	386.64			C8H14N2O2;	Levetiracetam; (3xi,6xi)-Cyclo(alanylvalyl);	HMDB0015333; HMDB0033926;	4.70049e+07	2.1604e-20	0	14.8
345.051	537.54	[M+K]+ 306.089		C11H18N2O6S; C19H14O4;	gamma-Glutamyl-S-(1-propenyl)cysteine sulfoxide; 2,3-Dihydro-2,3-dihydroxy-4-(4-hydroxyphenyl)-1H-phenalen-1-one; Musanolone C; Dehydrowarfarin;	HMDB0031870; HMDB0032848; HMDB0037111; HMDB0060575;	24673307	2.27832e-20	0	35.57
277.195	770.94		[207][M+1]+			NA	1.39194e+06	3.61622e-20	0	92.44
877.571	520.84	[2M+H]+ 438.282	[1279][M]+			NA	27350879	4.8759e-20	0	132.04
283.036	306.18					NA	2.28535e+06	5.45744e-20	0	93.31
245.184	465.98		[139][M]+			NA	4.84159e+06	5.4665e-20	0	43.15
246.147	706.89			C10H19N3O4;	Asparaginylisoleucine; Asparaginyl-Leucine; Glutaminylvaline; Isoleucyl-Asparagine; Leucyl-Asparagine;	HMDB0028734; HMDB0028735; HMDB0028810; HMDB0028902; HMDB0028924;	611427	8.28825e-20	0	42.29
427.337	1130.04	[M+Na]+ 404.348	[557][M]+			NA	1.14164e+06	8.73851e-20	0	42.27
200.163	666.79		[67][M]+	C11H22NO2;	2-Hexenoylcholine;	HMDB0013162;	4.4617e+06	1.02168e-19	0	10
392.243	624.37		[468][M+1]+			NA	2.66627e+06	1.41067e-19	0	93.04
225.171	742.23					NA	4.79648e+07	1.63718e-19	0	17.51
527.315	519.13					NA	5.83139e+06	1.83587e-19	0	130.77
229.096	552.79			C8H12N4O4;	Decitabine;	HMDB0015391;	6.16367e+08	2.46706e-19	0	20.42
321.165	941.12	[M+H]+ 320.157				NA	1.11398e+06	2.74131e-19	0	92.37
213.569	553.75	[M+K]+ 174.606				NA	619265	2.87221e-19	0	91.96
490.212	1238.54					NA	1.20976e+06	3.50577e-19	0	92.49
201.017	1242.81			C4H9O7P;	D-Erythrose 4-phosphate;	HMDB0001321;	1.09117e+08	3.95101e-19	0	16.06
190.106	80.5			C8H15NO4;	N-Methylcalystegine B2; N-Lactoylvaline; 1-hydroxyhexanoylglycine; 2-hydroxyhexanoylglycine; 3-hydroxyhexanoylglycine;	HMDB0036604; HMDB0062181; HMDB0094718; HMDB0094719; HMDB0094720;	1.67174e+06	4.92885e-19	0	14.31
402.207	1071.07		[488][M+1]+			NA	304275	5.11029e-19	0	91.38
519.136	18.82			C21H26O15;	3,4,5-trihydroxy-6-{2-hydroxy-4-[(1E)-3-oxo-3-[(3,4,5,6-tetrahydroxyoxan-2-yl)methoxy]prop-1-en-1-yl]phenoxy}oxane-2-carboxylic acid; 3,4,5-trihydroxy-6-{2-hydroxy-5-[(1E)-3-oxo-3-[(3,4,5,6-tetrahydroxyoxan-2-yl)methoxy]prop-1-en-1-yl]phenoxy}oxane-2-carboxylic acid;	HMDB0125184; HMDB0125185;	619434	5.19681e-19	0	108.75
317.184	603.35					NA	1.72386e+06	5.81474e-19	0	92.84
332.695	536.84					NA	1.65221e+06	5.99325e-19	0	129.14
877.571	508.64	[2M+H]+ 438.282				NA	21825759	6.16894e-19	0	132.28
200.163	759.84			C11H21NO2;	11-nitro-1-undecene;	HMDB0062669;	3.47211e+06	6.61168e-19	0	9.41
512.29	572.09		[779][M+1]+			NA	1.69323e+06	7.57135e-19	0	129.14
300.288	1002.62		[269][M]+	C18H38NO2;	3-dehydrosphinganinium(1+); Sphingosine(1+);	HMDB0062571; HMDB0062807;	987265	7.86634e-19	0	92.14
169.132	435.05	[M+K]+ 130.17 [M+Na]+ 146.144 [M+H]+ 168.126				NA	1.37875e+07	8.00587e-19	0	16.59
582.251	529.12					NA	2.41145e+06	8.032e-19	0	129.57
526.272	532.42		[820][M]+			NA	3.52506e+06	8.55931e-19	0	130.07
433.281	478.48		[578][M+1]+			NA	2.47882e+07	8.80253e-19	0	112.44
400.102	81.29					NA	750164	1.03729e-18	0	34.76
386.371	987.84					NA	340395	1.11422e-18	0	92.06
469.207	559.67					NA	286172	1.13528e-18	0	91.63
287.63	584.66					NA	766668	1.21756e-18	0	128.17
351.7	525.07		[376][M+1]2+			NA	915377	1.5986e-18	0	128.42
686.34	525.93		[1126][M+1]+			NA	1.92404e+06	1.62266e-18	0	129.3
758.452	589.69	[M+H]+ 757.445				NA	7.91472e+06	1.63672e-18	0	131
283.173	972.39			C12H26O7;	Hexaethylene glycol;	HMDB0061822;	1.25765e+06	1.71068e-18	0	92.32
227.174	532.52	[M+H]+ 226.168				NA	3.29506e+07	2.20366e-18	0	17.43
327.204	478.46			C20H26N2O2; C14H30O8;	Ajmaline; Heptaethylene glycol;	HMDB0015495; HMDB0061835;	2.10835e+06	2.27577e-18	0	92.48
286.685	577.12					NA	1.6968e+06	2.50693e-18	0	129.13
657.324	419.45					NA	7.08328e+06	2.64844e-18	0	130.73
589.363	434.01		[952][M]+			NA	3.90365e+07	2.69849e-18	0	160.37
745.415	530.73	[M+Na]+ 722.426		C39H62O12;	Ophiopogonin C';	HMDB0029312;	2.50988e+06	2.7483e-18	0	129.52
349.185	660.64			C16H28O8;	Foeniculoside VIII; Foeniculoside IX; (1S,2S,4R,5S,7S)-2,5,7-Fenchanetriol 2-O-b-D-glucoside; cis-10-Hydroxylinalyl oxide 7-glucoside; (1S,2S,4S,5S)-2,4,7-Thujanetriol 4-glucoside;	HMDB0033009; HMDB0033011; HMDB0033219; HMDB0033236; HMDB0033645;	911874	2.77444e-18	0	92.53
600.437	880.88		[971][M+1]+			NA	521820	3.14313e-18	0	127.54
462.236	666.19			C28H29F2N3O;	Pimozide;	HMDB0015232;	1.15673e+06	3.19499e-18	0	92.73
175.572	696.2					NA	284077	3.67619e-18	0	91.43
326.169	418.82					NA	3.35578e+07	4.20762e-18	0	20.22
739.456	919.26	[M+K]+ 700.493				NA	1.42035e+06	4.33813e-18	0	128.86
236.199	738.93					NA	9.60173e+06	4.36988e-18	0	17.06
524.256	526.83					NA	240891	4.41895e-18	0	91.12
198.043	483.77					NA	1.49666e+06	4.49952e-18	0	9.08
313.645	447.58					NA	1.88575e+06	4.76629e-18	0	129.17
171.021	152.93					NA	1.07918e+07	4.90603e-18	0	11.88
742.393	438.88		[1197][M]+			NA	23556848	4.92201e-18	0	132.39
689.295	664.46		[1135][M]+			NA	2.14684e+06	4.95917e-18	0	129.37
584.288	89.63			C33H37N5O5;	Dihydroergotamine;	HMDB0014465;	800214	5.02716e-18	0	128.02
746.424	589.79		[1199][M+1]+			NA	745807	5.66766e-18	0	128.12
528.231	659.51		[825][M]+			NA	2.53749e+06	6.30051e-18	0	129.68
536.818	558.56		[839][M+1]+			NA	1.23915e+06	7.21359e-18	0	64.96
364.182	515.39					NA	204091	7.49663e-18	0	131.68
513.3	452.49					NA	7.42546e+06	7.60622e-18	0	131.04
729.338	436.09		[1181][M]+			NA	1.18224e+07	7.78583e-18	0	131.28
611.313	634.18			C37H42N2O6;	Isoliensinine; Liensinine;	HMDB0033749; HMDB0033920;	2.18296e+06	8.1141e-18	0	129.3
433.301	846.68		[574][M+2]+			NA	1.31599e+07	8.50034e-18	0	102.84
753.374	541.07					NA	1589424	9.92566e-18	0	128.87
390.208	449.65					NA	6.59928e+06	1.07405e-17	0	130.31
583.305	83.09					NA	1.30853e+07	1.08931e-17	0	137.38
267.148	546.57			C14H20NO4;	(2-{[3-(3,4-dihydroxyphenyl)prop-2-enoyl]oxy}ethyl)trimethylazanium;	HMDB0136312;	2309869	1.09955e-17	0	92.63
229.031	533.42					NA	111635402	1.10216e-17	0	16.71
402.256	912.68		[486][M+2]+			NA	1.92708e+06	1.16592e-17	0	93.02
216.133	77.55					NA	638148	1.16844e-17	0	91.85
538.224	534.55					NA	1.03981e+06	1.32431e-17	0	128.49
326.078	310.65					NA	2.2841e+07	1.33072e-17	0	16.41
392.213	577.58					NA	225985	1.33289e-17	0	126.27
715.338	501.81					NA	4.81322e+06	1.44312e-17	0	130.14
243.996	580.09					NA	1.80404e+06	1.48341e-17	0	92.47
743.396	439.2		[1197][M+1]+			NA	8.58695e+06	1.5574e-17	0	131.2
530.294	546.15	[M+H]+ 529.287	[832][M]+			NA	1.26544e+06	1.8511e-17	0	140.45
225.122	412.28			C11H16N2O3;	Butalbital;	HMDB0014386;	9.45737e+06	2.21178e-17	0	12.98
312.146	91.51			C15H21NO6;	Domoic acid;	HMDB0033939;	397198	2.2504e-17	0	127.12
195.559	538.91					NA	151866	2.39918e-17	0	125.66
415.182	681.04					NA	1.02327e+06	2.57624e-17	0	109.43
300.259	978.97		[268][M+1]+			NA	615062	2.59202e-17	0	91.58
378.228	630.64		[430][M+2]+			NA	129883	2.64621e-17	0	125.4
332.693	566.32					NA	484148	2.74591e-17	0	127.23
484.237	449.92					NA	157341	2.80308e-17	0	125.81
638.287	537.37		[1044][M+1]+			NA	1.70353e+06	2.9805e-17	0	128.92
774.41	541.05					NA	2083843	3.03353e-17	0	129.35
599.268	607					NA	278276	3.23506e-17	0	126.55
489.337	1227.93			C33H44O3;	7',8'-Dihydro-8'-hydroxycitraniaxanthin;	HMDB0036884;	375820	3.34429e-17	0	126.69
293.194	620.3			C14H28O6;	(S)-3-Octanol glucoside;	HMDB0032958;	500203	3.52097e-17	0	107.96
225.086	92.16			C10H12N2O4;	Hydroxykynurenine; L-3-Hydroxykynurenine; 5-Hydroxykynurenine; Stavudine; L-Nicotianine;	HMDB0000732; HMDB0011631; HMDB0012819; HMDB0014787; HMDB0029397;	4.58804e+06	3.57775e-17	0	11.99
197.118	307.28		[56][M+1]+	C11H16O3;	2,6-Dimethoxy-4-propylphenol; Hexyl 2-furoate; Isobutyl 2-furanpropionate; 4-(3-hydroxybutyl)-2-methoxyphenol;	HMDB0036226; HMDB0037725; HMDB0037734; HMDB0135672;	7.87335e+07	3.86215e-17	0	11.87
192.123	1207.08					NA	5.32095e+06	3.87906e-17	0	10.78
605.298	499.9					NA	2.34828e+06	4.03491e-17	0	135.02
428.319	707.08					NA	270001	4.4044e-17	0	126.38
426.2	512.02					NA	646578	4.66596e-17	0	92.16
526.716	457.8		[819][M+1]2+			NA	1.01073e+06	5.20956e-17	0	128.62
218.098	558.83			C16H11N;	1-Aminopyrene;	HMDB0041793;	1.02558e+06	5.4031e-17	0	13.57
201.147	135.93			C11H20O3;	(S)-9-Hydroxy-10-undecenoic acid; Clarycet; 3-Nonanon-1-yl acetate;	HMDB0032662; HMDB0036029; HMDB0037179;	1.28783e+07	5.82923e-17	0	12.52
633.33	535.57			C34H48O11;	Coagulin R 3-glucoside;	HMDB0033207;	146092	5.96321e-17	0	125.52
478.84	75.13					NA	1.25597e+06	6.67285e-17	0	67.82
311.134	1144.85			C19H19ClN2;	Desloratadine;	HMDB0015102;	418650	6.90074e-17	0	132.58
610.339	959.77		[994][M+1]+			NA	178074	6.94637e-17	0	125.8
640.357	569.8	[M+Na]+ 617.367				NA	894884	7.15551e-17	0	128.3
215.219	940.98		[85][M+1]+			NA	4.03884e+06	8.48142e-17	0	15.44
215.138	396.76			C10H18N2O3;	Dethiobiotin; Prolyl-Valine; Valylproline;	HMDB0003581; HMDB0029030; HMDB0029135;	8.60646e+06	8.64309e-17	0	15.48
664.41	520.23					NA	2.10366e+06	8.91508e-17	0	129.18
401.648	610.43					NA	123616	9.16028e-17	0	125.06
692.457	1235.96		[1141][M+1]2+			NA	3377225	9.17875e-17	0	124.88
185.127	91.51	[M+H]+ 184.119		C9H16N2O2;	N-(3-acetamidopropyl)pyrrolidin-2-one;	HMDB0061384;	1.62128e+07	9.31999e-17	0	15.82
645.414	553.13	[M+H]+ 644.406				NA	1.73748e+06	9.70324e-17	0	128.79
348.866	1242.05	[M+K+HCOOH]+ 263.895				NA	1.76329e+07	1.03559e-16	0	65.86
422.201	518.24					NA	754620	1.07261e-16	0	123.21
842.473	589.22					NA	700799	1.08451e-16	0	127.67
482.402	1017.74	[M+H+NH3]+ 464.369	[716][M]+			NA	308238	1.10827e-16	0	107.38
624.319	648.83		[1018][M+1]+			NA	3.16845e+06	1.11555e-16	0	129.52
636.34	519.36					NA	524610	1.12681e-16	0	127.35
410.19	440.32					NA	6785707	1.1366e-16	0	19.51
641.361	647.54					NA	4.82941e+06	1.18404e-16	0	129.94
220.054	579.68	[M+H-CH3]+ 234.069		C8H14N2O4S;	Cysteinylhydroxyproline; Hydroxyprolyl-Cysteine;	HMDB0028776; HMDB0028860;	2.43319e+06	1.19571e-16	0	105.37
574.368	529.99	[3M+2H]2+ 382.238				NA	800038	1.2073e-16	0	127.86
541.206	597.58					NA	613170	1.24702e-16	0	127.5
399.248	1232.54					NA	262242	1.30762e-16	0	126.19
350.172	501.48					NA	140548	1.38512e-16	0	125.46
604.314	435.06		[983][M+1]+			NA	1.90403e+06	1.48032e-16	0	108.96
207.066	387.49			C11H10O4;	Eugenitol; Isoeugenitol; Vinyl caffeate; Scoparone; Citropten;	HMDB0029466; HMDB0029472; HMDB0029775; HMDB0030818; HMDB0032952;	5.86986e+06	1.50123e-16	0	14.23
215.21	805.4					NA	1.08681e+07	1.74528e-16	0	13.41
332.18	126.4					NA	121918	1.82608e-16	0	125.31
214.129	420.81					NA	229502	1.85195e-16	0	126.15
748.42	584.83					NA	629911	1.85946e-16	0	127.52
383.139	991.6			C15H28O7P2;	Farnesyl pyrophosphate;	HMDB0000961;	603165	1.96284e-16	0	104.42
200.13	714.61			C10H17NO3;	Ecgonine methyl ester; Neotussilagine; 2-octenoylglycine; 3-octenoylglycine; 4-octenoylglycine;	HMDB0006406; HMDB0031820; HMDB0094801; HMDB0094802; HMDB0094803;	2.61517e+06	2.15958e-16	0	8.69
414.282	769.78	[M+H+NH3]+ 396.249				NA	284324	2.27342e-16	0	126.51
402.241	555.98		[489][M+1]+			NA	1.11463e+06	2.29629e-16	0	128.64
385.242	431.85					NA	127058	2.32998e-16	0	102.21
382.214	582.83		[448][M+1]+			NA	191305	2.50039e-16	0	91.52
261.241	949.88	[M+H]+ 260.233				NA	675021995	2.54534e-16	0	20.63
184.08	693.07					NA	1.90248e+06	2.67006e-16	0	8.89
287.137	716.8					NA	395716	2.8564e-16	0	99.26
450.221	621.13		[630][M]+			NA	1.6774e+06	2.90312e-16	0	118.52
626.327	655.4					NA	352050	2.99831e-16	0	126.73
263.126	585.04		[192][M]+			NA	5.47216e+08	3.01819e-16	0	17.32
829.441	448.29					NA	348455	3.47039e-16	0	126.79
243.03	570.5	[M+K]+ 204.068		C14H8N2;	Eupolauridine;	HMDB0030182;	3.29423e+07	3.66044e-16	0	21.19
323.712	553.12	[M+2H-CO2]2+ 689.396		C34H59NO13;	Fumonisin B4;	HMDB0040968;	438281	3.85989e-16	0	126.96
579.795	423.31		[934][M+1]+			NA	430661	4.01695e-16	0	126.86
375.175	795.07			C22H27ClO3;	Cyproterone;	HMDB0015587;	3.17419e+06	4.2294e-16	0	92.86
762.398	482.23					NA	379440	4.35199e-16	0	126.74
229.153	260.95		[109][M]+			NA	5.19113e+07	4.37889e-16	0	15.6
621.288	678.74					NA	169762	4.79614e-16	0	87.26
264.843	74.17					NA	1.64956e+06	4.83727e-16	0	67.88
878.575	519.52		[1279][M+1]+	C52H80NO8P;	PC(22:6(4Z,7Z,10Z,13Z,16Z,19Z)/22:6(4Z,7Z,10Z,13Z,16Z,19Z));	HMDB0008748;	1.35875e+07	4.89506e-16	0	130.8
456.717	419.91					NA	2.98493e+06	5.05262e-16	0	130.32
197.171	999.96					NA	3.59286e+08	5.06093e-16	0	14.51
541.336	657.66					NA	214572	5.2224e-16	0	126.11
481.259	1236.65					NA	135024	5.2503e-16	0	98.45
525.285	91.18					NA	147497	5.47393e-16	0	125.44
350.205	523.52			C18H27N3O4;	Coutaric acid;	HMDB0029225;	214085	5.82904e-16	0	91.03
425.237	697.57			C26H32O5;	Licoricidin; Kanzonol H; Heliocide B2;	HMDB0034183; HMDB0040607; HMDB0040747;	604131	6.00302e-16	0	99.88
329.185	509.6			C19H24N2O3;	Labetalol;	HMDB0014736;	3.17208e+06	6.04792e-16	0	114.01
743.378	601.01			C35H50N8O10;	Hordatine B glucoside;	HMDB0030460;	2.1834e+06	6.36462e-16	0	128.98
340.704	589.84		[344][M+1]+			NA	253469	6.57376e-16	0	126.13
543.799	625.49		[856][M]2+			NA	798237	6.7092e-16	0	123.2
248.13	647.66					NA	3.96616e+06	7.02011e-16	0	19.31
438.852	87.27					NA	802740	7.04967e-16	0	84.74
326.202	864.32		[307][M+1]+			NA	167014	7.13907e-16	0	125.6
531.299	549.79	[M+H-CH3]+ 545.317				NA	764642	7.37848e-16	0	91.92
504.854	72.54					NA	4.28443e+06	7.45211e-16	0	64.78
514.284	460.74			C26H43NO7S;	Sulfolithocholylglycine; Sulfoglycolithocholate(2-);	HMDB0002639; HMDB0062801;	680932	8.86779e-16	0	122.74
504.285	609.03		[761][M+1]+			NA	262610	8.92893e-16	0	111.53
546.396	950.94	[M+H+NH3]+ 528.363	[861][M]+			NA	680238	8.97565e-16	0	108.02
627.316	519.36					NA	110921	8.99513e-16	0	130.39
664.453	1075.52					NA	3.12584e+06	9.02801e-16	0	129.57
201.022	637.89			C8H8O4S;	4-Vinylphenol sulfate; (3-ethenylphenyl)oxidanesulfonic acid;	HMDB0062775; HMDB0124988;	8.63287e+06	9.20336e-16	0	11.96
617.325	491.95					NA	586791	9.2811e-16	0	127.36
552.793	86.67					NA	567464	1.03509e-15	0	103.61
509.33	1234.95					NA	624953	1.03765e-15	0	127.46
915.49	572.43					NA	456726	1.07732e-15	0	126.84
641.362	568.66					NA	197446	1.10632e-15	0	91.03
430.267	731.15					NA	75580.3	1.11373e-15	0	129.58
179.575	599.76					NA	140408	1.139e-15	0	102.73
385.711	542.39					NA	555822	1.18853e-15	0	122.52
211.104	82.7					NA	2.54736e+07	1.20061e-15	0	15.12
265.661	551.08					NA	353222	1.22351e-15	0	126.42
463.251	522.68			C22H38O10;	Neryl rhamnosyl-glucoside; xi-Linalool 3-[rhamnosyl-(1->6)-glucoside];	HMDB0029349; HMDB0030422;	587703	1.22577e-15	0	137.83
356.226	901.59		[382][M+1]+	C22H29NO3;	Pipercide; 4-(dimethylamino)-4-hydroxy-3-methyl-1,2-diphenylbutan-2-yl propanoate; 4-(dimethylamino)-3-hydroxy-3-methyl-1,2-diphenylbutan-2-yl propanoate; 4-(dimethylamino)-1-hydroxy-3-methyl-1,2-diphenylbutan-2-yl propanoate; 4-(dimethylamino)-2-(3-hydroxyphenyl)-3-methyl-1-phenylbutan-2-yl propanoate;	HMDB0033449; HMDB0144279; HMDB0144280; HMDB0144282; HMDB0144283;	2.37274e+06	1.26789e-15	0	92.53
201.086	116.31					NA	1.13194e+08	1.2717e-15	0	16.41
213.122	345.91			C10H16N2O3;	Prolylproline; Butabarbital; Butethal;	HMDB0011180; HMDB0014382; HMDB0015442;	1.12136e+07	1.27219e-15	0	11.26
529.32	666.23					NA	1.98866e+06	1.27642e-15	0	129.54
685.336	525.86		[1126][M]+			NA	210990	1.28844e-15	0	126.1
343.672	560.64					NA	119038	1.29237e-15	0	124.85
488.869	74.53					NA	2.51294e+06	1.3128e-15	0	68.5
275.141	441.43			C15H18N2O3;	Imazamethabenz;	HMDB0034885;	2.68176e+06	1.32142e-15	0	129.23
720.425	464.76					NA	375533	1.32494e-15	0	151.09
687.485	875.36	[M+H]+ 686.478	[1132][M]+	C37H70NO8P;	PE(14:0/18:2(9Z,12Z)); PE(14:1(9Z)/18:1(11Z)); PE(14:1(9Z)/18:1(9Z)); PE(16:1(9Z)/16:1(9Z)); PE(18:1(11Z)/14:1(9Z));	HMDB0008829; HMDB0008860; HMDB0008861; HMDB0008957; HMDB0009020;	314182	1.35214e-15	0	137.94
685.373	505.23					NA	666582	1.37186e-15	0	133.17
699.367	645.34					NA	218510	1.41695e-15	0	126.25
855.494	563.23					NA	1.52314e+06	1.48927e-15	0	154.18
361.197	517.99			C17H24N6O3;	Arginyltryptophan; Tryptophyl-Arginine;	HMDB0028720; HMDB0029077;	612662	1.5293e-15	0	99.61
285.069	400.59					NA	2.51734e+06	1.54511e-15	0	89.76
730.396	680.27		[1183][M+1]+			NA	1.55847e+06	1.5719e-15	0	128.65
602.281	137.88					NA	1.43299e+07	1.58664e-15	0	127
858.505	569.67					NA	656669	1.59509e-15	0	127.49
152.056	115.04			C5H5N5O;	Guanine; 2-Hydroxyadenine; 8-Hydroxyadenine;	HMDB0000132; HMDB0000403; HMDB0000542;	5.17136e+06	1.60485e-15	0	34.5
373.206	89.92					NA	345960	1.62342e-15	0	107.21
342.317	987.15		[350][M+1]+			NA	4.2833e+07	1.72166e-15	0	18.39
430.262	546.62					NA	5579671	1.74989e-15	0	114.67
184.132	592.96			C10H17NO2;	Methyprylon;	HMDB0015239;	1.45346e+06	1.77847e-15	0	8.08
525.315	691.57			C23H40N8O6;	VPGPR Enterostatin;	HMDB0003577;	1.68363e+06	1.85914e-15	0	128.83
258.122	121.91			C9H15N5O4;	Tetrahydroneopterin; 4a-Hydroxytetrahydrobiopterin;	HMDB0000942; HMDB0002281;	3.11479e+06	1.91384e-15	0	7.32
245.027	637.82					NA	1.04705e+07	1.95522e-15	0	9.42
332.216	533.63			C15H29N3O5;	Marimastat;	HMDB0014924;	287983	2.02608e-15	0	83.83
246.147	524.25			C10H19N3O4;	Asparaginylisoleucine; Asparaginyl-Leucine; Glutaminylvaline; Isoleucyl-Asparagine; Leucyl-Asparagine;	HMDB0028734; HMDB0028735; HMDB0028810; HMDB0028902; HMDB0028924;	184775	2.08168e-15	0	102.83
589.303	510.48		[946][M+1]+			NA	1.46703e+07	2.1618e-15	0	126.89
653.294	510.63					NA	1.72513e+06	2.17773e-15	0	31.5
395.324	945.48					NA	489491	2.28452e-15	0	127.14
293.173	762.04			C17H24O4;	9-Acetoxyfukinanolide; Isotrichodermin; (3beta,6beta)-Furanoeremophilane-3,6-diol 6-acetate; Acetylvalerenolic acid; Acetylbalchanolide;	HMDB0034658; HMDB0034738; HMDB0034930; HMDB0035687; HMDB0036693;	890983	2.32371e-15	0	103.94
610.295	700.6		[995][M+1]+			NA	234707	2.32909e-15	0	121.26
670.357	572.87		[1101][M+1]+			NA	1.46901e+06	2.35245e-15	0	128.64
499.275	422.09		[742][M+1]+			NA	719901	2.40271e-15	0	108.08
976.566	487.26		[1304][M]+			NA	3.92569e+06	2.47631e-15	0	156.22
361.206	120.76					NA	60115.2	2.51876e-15	0	140.56
416.87	86.04					NA	5.81524e+06	2.56494e-15	0	82.04
346.174	432.02					NA	925695	2.60383e-15	0	161.73
451.273	574.94					NA	399194	2.75128e-15	0	99.12
518.34	1134.25		[805][M]2+			NA	2.83128e+06	2.76456e-15	0	129.18
608.382	512.88		[993][M]+			NA	2.8385e+06	2.86135e-15	0	11
643.375	655.14					NA	3.39098e+06	2.86285e-15	0	105.36
346.178	479.44	[M+Na]+ 323.189				NA	223102	2.86813e-15	0	121.18
306.143	124.25			C15H19N3O4;	Threonyltryptophan; Tryptophyl-Threonine;	HMDB0029072; HMDB0029093;	1.14208e+06	2.97762e-15	0	133.99
701.477	1108.09	[M+Na]+ 678.487	[1150][M]+			NA	1.41181e+06	3.00417e-15	0	128.33
675.359	551.15					NA	71623	3.03576e-15	0	129.48
614.453	925.12		[1000][M+1]+			NA	395668	3.0549e-15	0	126.86
261.143	82.66	[M+H]+ 260.136		C11H20N2O5;	gamma-Glutamylisoleucine; gamma-Glutamylleucine; Glutamylisoleucine; Glutamylleucine; Isoleucyl-Glutamate;	HMDB0011170; HMDB0011171; HMDB0028822; HMDB0028823; HMDB0028906;	4.735e+08	3.07665e-15	0	18.63
470.237	435.08	[M+K+NH3]+ 414.246				NA	180841	3.20218e-15	0	90.82
612.321	819.19		[996][M+1]+			NA	36565.6	3.20591e-15	0	145.64
576.407	909.4			C30H58NO7P;	LysoPC(22:2(13Z,16Z)/0:0);	HMDB0010400;	589946	3.28942e-15	0	127.36
209.152	747.78			C13H20O2;	Eremopetasinorol; (S,E)-Lyratol propanoate; (5alpha,8beta,9beta)-5,9-Epoxy-3,6-megastigmadien-8-ol; (5R,6S)-5,6-Epoxy-7-megastigmen-9-one; Theaspirone A;	HMDB0029668; HMDB0031869; HMDB0034672; HMDB0034984; HMDB0035228;	6.11173e+06	3.36249e-15	0	11.52
344.216	593.03					NA	1.67228e+06	3.39143e-15	0	140.5
182.08	22.65			C9H11NO3;	L-Tyrosine; 4-Hydroxy-4-(3-pyridyl)-butanoic acid; L-Threo-3-Phenylserine; Beta-Tyrosine; o-Tyrosine;	HMDB0000158; HMDB0001119; HMDB0002184; HMDB0003831; HMDB0006050;	5.50088e+06	3.4248e-15	0	11.65
411.235	710.34	[M+H-H20]+ 428.239				NA	1.48423e+06	3.47274e-15	0	100.28
271.106	606.75	[M+K+HCOOH]+ 186.138 [M+Na+HCOOH]+ 202.112 [M+H+HCOOH]+ 224.094		C14H12N2O;	N-Methoxy-1-vinyl-beta-carboline;	HMDB0030379;	1.25298e+06	3.69208e-15	0	104.26
347.649	593.1					NA	269314	3.74664e-15	0	126.27
283.173	435.32			C12H26O7;	Hexaethylene glycol;	HMDB0061822;	1.056e+06	3.77012e-15	0	88.89
821.472	518.69					NA	646729	3.79466e-15	0	122.6
215.138	492.1	[M+H-CH2]+ 228.146	[87][M]+	C11H20N2O3;	Isoleucylproline; Leucylproline; N,‚ÄãN,‚ÄãN-‚ÄãTrimethyl-‚ÄãL-‚Äãalanyl-‚ÄãL-‚Äãproline betaine;	HMDB0011174; HMDB0011175; HMDB0240365;	1.89487e+07	3.91331e-15	0	14.83
482.304	609.8					NA	106844	3.98663e-15	0	114.85
594.321	448.29		[960][M]+			NA	463869	4.00307e-15	0	116.96
683.468	664.46			C38H67O8P;	PA(15:0/20:4(5Z,8Z,11Z,14Z)); PA(15:0/20:4(8Z,11Z,14Z,17Z)); PA(20:4(5Z,8Z,11Z,14Z)/15:0); PA(20:4(8Z,11Z,14Z,17Z)/15:0);	HMDB0114821; HMDB0114822; HMDB0115146; HMDB0115173;	4.71857e+07	4.01601e-15	0	159.44
470.366	1233.52	[M+K]+ 431.403				NA	7.06993e+06	4.15492e-15	0	125.47
471.23	87.11					NA	264554	4.21178e-15	0	126.19
300.235	559.73		[266][M+1]+	C20H29NO;	2-Undecyl-4(1H)-quinolinone;	HMDB0032996;	339018	4.30716e-15	0	98.94
406.231	564.24			C21H31N3O5;	Lisinopril;	HMDB0001938;	1.14412e+06	4.45664e-15	0	117.75
505.311	889.71	[M+K]+ 466.348	[764][M]+	C31H46O3;	Vitamin K1 2,3-epoxide;	HMDB0002972;	899695	4.62066e-15	0	89.13
326.205	529.3	[M+H-CH4]+ 341.229				NA	3.21457e+07	4.73483e-15	0	17.74
493.849	1138.1					NA	1.09216e+06	5.14768e-15	0	153.58
597.357	436.15					NA	795348	5.24671e-15	0	127.65
281.088	413.2			C10H16O9;	6-(1-carboxy-1-methylethoxy)-3,4,5-trihydroxyoxane-2-carboxylic acid; 3,4,5-trihydroxy-6-[(2-hydroxy-2-methylpropanoyl)oxy]oxane-2-carboxylic acid; 6-(2-carboxy-2-methylethoxy)-3,4,5-trihydroxyoxane-2-carboxylic acid; 3,4,5-trihydroxy-6-[(3-hydroxy-2-methylpropanoyl)oxy]oxane-2-carboxylic acid; 1-methyl 3-(3,4,5,6-tetrahydroxyoxan-2-yl)methyl propanedioate;	HMDB0126113; HMDB0126114; HMDB0126115; HMDB0126116; HMDB0130019;	821642	5.39018e-15	0	128.37
814.503	522.44					NA	3.12004e+06	5.45905e-15	0	129.24
171.112	458.2	[M+2H-COCH2]2+ 382.218		C24H30O4;	Farnesiferol A; Farnesiferol B; (-)-Farnesiferol C; Foetidin; Assafoetidin;	HMDB0029488; HMDB0029489; HMDB0029490; HMDB0033271; HMDB0033543;	3.92609e+07	5.47992e-15	0	14.55
359.123	987.13					NA	1.32465e+06	5.52194e-15	0	89
428.259	544.37	[M+2H]2+ 854.504		C42H80O13P2;	PGP(18:0/18:2(9Z,12Z)); PGP(18:1(11Z)/18:1(11Z)); PGP(18:1(11Z)/18:1(9Z)); PGP(18:1(9Z)/18:1(11Z)); PGP(18:1(9Z)/18:1(9Z));	HMDB0013507; HMDB0013520; HMDB0013521; HMDB0013535; HMDB0013536;	110226	5.57551e-15	0	124.73
499.256	487.33		[747][M]2+			NA	307937	6.02244e-15	0	150.74
586.846	73.25					NA	748772	6.30388e-15	0	74.32
485.233	666.22					NA	2.28055e+06	6.51732e-15	0	128.95
158.08	90.14			C7H11NO3;	3-Methylcrotonylglycine; Tiglylglycine; Paramethadione; N-Acetylproline;	HMDB0000459; HMDB0000959; HMDB0014755; HMDB0094701;	4736711	6.62158e-15	0	7.32
406.206	454.64					NA	803275	6.62512e-15	0	88.52
243.132	403.4					NA	2.34886e+08	6.7263e-15	0	19.86
381.724	530.77		[449][M]2+			NA	574474	6.74497e-15	0	152.63
541.376	546.57					NA	2.70182e+06	6.74588e-15	0	155.23
486.36	752.35					NA	2.83672e+06	6.77454e-15	0	129.18
475.289	548.75	[2M+Na+K]2+ 444.31		C24H44O7;	Stearyl citrate; 2-Stearyl citrate;	HMDB0032521; HMDB0039225;	401048	7.13766e-15	0	99.36
470.295	650.87					NA	130819	7.28607e-15	0	125.15
340.164	396.57					NA	1235446	7.39923e-15	0	99.77
304.175	484.37			C14H25NO6;	Pimelylcarnitine; 3-Methyladipoylcarnitine;	HMDB0013328; HMDB0240666;	513043	8.12406e-15	0	64.16
296.068	579.53			C12H13N3O4S;	N4-Acetylsulfamethoxazole;	HMDB0013854;	729837	8.55274e-15	0	88.94
287.178	337.56			C17H22N2O2;	10-alpha-methoxy-9,10-dihydrolysergol;	HMDB0060995;	3.95231e+06	8.68294e-15	0	91.75
518.841	1134.21		[805][M+1]2+			NA	983030	8.7493e-15	0	74.11
298.345	846.75					NA	1.08745e+06	9.48719e-15	0	88.81
582.859	1233.21					NA	700950	9.5694e-15	0	112.29
181.107	1084.3	[M+H-CH2]+ 194.115		C8H18O5;	Tetraethylene glycol;	HMDB0094708;	6.77267e+06	9.68148e-15	0	11.7
656.321	417.84					NA	3.92501e+06	9.79837e-15	0	147.2
588.243	641.52	[M+Na]+ 565.254		C29H35N5O7;	Hemorphin-4;	HMDB0059788;	213246	9.89587e-15	0	131.44
223.916	1241.17	[M+K]+ 184.953 [M+Na]+ 200.927 [M+H]+ 222.909 [M+H-HCOOH]+ 268.914				NA	3.32094e+06	1.02702e-14	0	5.85
245.106	706.1					NA	3.77635e+08	1.03153e-14	0	18.43
222	56.85					NA	3.02531e+06	1.04057e-14	0	11.93
302.148	457.81			C16H19N3O3;	Prolyl-Tryptophan; Tryptophyl-Proline;	HMDB0029028; HMDB0029091;	369243	1.05985e-14	0	87.99
253.125	511.42			C10H16N6S;	Cimetidine;	HMDB0014644;	2902788	1.09091e-14	0	129.19
243.132	124.75					NA	1.14879e+08	1.10024e-14	0	18.26
243.107	634.61			C8H18O8;	D-erythro-D-galacto-octitol;	HMDB0029953;	4.65758e+07	1.11902e-14	0	17.77
250.629	514.83					NA	1.24936e+06	1.151e-14	0	99.85
274.645	68.27					NA	326098	1.22113e-14	0	126.5
309.683	442.85					NA	1.30969e+06	1.26005e-14	0	154.11
526.272	535.83					NA	5.93628e+06	1.27042e-14	0	90.52
706.374	566.45					NA	225547	1.36235e-14	0	111.36
430.885	856.61		[570][M]+			NA	3.91229e+06	1.36605e-14	0	65.39
528.237	623.68			C24H37N3O8S;	2-amino-4-({1-[(carboxymethyl)-C-hydroxycarbonimidoyl]-2-[(2,3-dihydroxy-2-pentyl-1-phenylpropyl)sulfanyl]ethyl}-C-hydroxycarbonimidoyl)butanoic acid; 2-amino-4-({1-[(carboxymethyl)-C-hydroxycarbonimidoyl]-2-[(1,3-dihydroxy-2-pentyl-1-phenylpropan-2-yl)sulfanyl]ethyl}-C-hydroxycarbonimidoyl)butanoic acid;	HMDB0126538; HMDB0126539;	5.9624e+06	1.47077e-14	0	103.34
248.113	91.14			C10H17NO6;	Malonylcarnitine; Linamarin;	HMDB0002095; HMDB0033699;	282516	1.54423e-14	0	116.47
593.297	667.26					NA	257218	1.59826e-14	0	150.03
580.31	605.18					NA	1.16129e+06	1.60085e-14	0	128.21
359.711	525.2					NA	196793	1.6237e-14	0	125.82
804.465	1071.08		[1244][M+1]+			NA	2.74881e+06	1.63354e-14	0	124.68
166.057	107.69		[14][M+1]+			NA	4.3952e+07	1.66395e-14	0	11.36
582.31	483.93					NA	1.08705e+06	1.72606e-14	0	122.98
396.207	775.12					NA	1.18831e+07	1.74668e-14	0	106.29
186.033	1268.29					NA	1492959	1.78107e-14	0	8.6
215.985	14.09					NA	141057	1.86648e-14	0	125.3
630.315	511.2					NA	723482	1.87171e-14	0	104.5
245.159	430.8					NA	9.08877e+07	1.87612e-14	0	16.48
406.211	527.93					NA	2.13767e+06	1.87749e-14	0	100.42
469.261	533.45					NA	424910	1.90727e-14	0	116.75
512.328	535.2					NA	153549	1.92243e-14	0	148.82
458.798	74.18					NA	1.01698e+06	2.03454e-14	0	67.69
171.137	1055.32			C10H18O2;	cis-4-Decenoic acid; trans-Dec-2-enoic acid; 8-Methylnonenoate; 5Z-Octenyl acetate; Methyl (xi)-3-nonenoate;	HMDB0004980; HMDB0010726; HMDB0012183; HMDB0029358; HMDB0029859;	3.3136e+07	2.03529e-14	0	9.06
891.456	542.76					NA	3.79375e+06	2.0354e-14	0	155.63
635.429	925.82	[M+Na]+ 612.44	[1042][M]+			NA	1.72343e+06	2.06902e-14	0	128.12
326.169	505.79					NA	4.01649e+07	2.10514e-14	0	16.52
374.205	519.48					NA	184685	2.12028e-14	0	125.61
759.37	480.73					NA	3.59207e+06	2.20139e-14	0	124.97
360.19	476.99					NA	1.26373e+08	2.25316e-14	0	19.72
603.31	435.08		[983][M]+			NA	6.11686e+06	2.33104e-14	0	87.1
393.188	785.21					NA	461181	2.3325e-14	0	91.89
172.976	1303.97					NA	3.65085e+06	2.33945e-14	0	69.37
574.332	543.55					NA	1.17807e+06	2.36839e-14	0	104.18
904.463	530.54		[1287][M+2]+	C44H70O19;	Chinenoside VI;	HMDB0032692;	520545	2.41814e-14	0	151.71
225.147	724.58			C13H20O3;	Epoxyeremopetasinorol; Annuionone A; Annuionone C; 13-Oxo-9,11-tridecadienoic acid; Methyl jasmonate;	HMDB0029670; HMDB0032679; HMDB0032689; HMDB0034564; HMDB0036583;	5927403	2.54959e-14	0	10.93
501.373	1062.01					NA	6001959	2.55112e-14	0	125.81
553.366	1235.04					NA	2.73491e+06	2.61414e-14	0	118.39
516.363	912.68	[M+H]+ 515.357				NA	4.73323e+06	2.65817e-14	0	86.9
158.04	1236.14					NA	4.53755e+07	2.85008e-14	0	13.62
213.147	581.61			C12H20O3;	Cucurbic acid; Dihydrojasmonic acid; Vulgarole; Traumatin; 3-Ethenyl-4-hydroxy-2,5-dimethylhex-5-en-2-yl acetate;	HMDB0029388; HMDB0033601; HMDB0035085; HMDB0037326; HMDB0041572;	20599626	2.87491e-14	0	10.97
666.377	507.44					NA	122443	2.8767e-14	0	130.1
689.296	531.24					NA	960370	2.88927e-14	0	128
987.533	577.42		[1306][M+1]+			NA	832477	2.90768e-14	0	152.56
706.446	646.39		[1157][M]+			NA	214940	2.94733e-14	0	149.65
509.212	768.74	[M+K]+ 470.249	[774][M]+			NA	513688	2.95239e-14	0	127.1
162.054	565.15			C9H7NO2;	2-Indolecarboxylic acid; Indole-3-carboxylic acid; 4,6-Dihydroxyquinoline; 3-Formyl-6-hydroxyindole; Quinoline-4,8-diol;	HMDB0002285; HMDB0003320; HMDB0004077; HMDB0031172; HMDB0060289;	2.65772e+06	2.95545e-14	0	12.65
399.208	1071.08	[M+Na]+ 376.219				NA	98398.5	3.02199e-14	0	124.65
169.132	470.62					NA	108528	3.02816e-14	0	130.16
428.252	652.94			C24H33N3O4;	Ranolazine;	HMDB0014388;	182020	3.03804e-14	0	94.67
610.339	541.67					NA	1.64198e+06	3.11927e-14	0	154.16
539.301	529.02					NA	1.36447e+06	3.14982e-14	0	128.15
840.446	515.37					NA	405232	3.16297e-14	0	151.11
695.409	626.72		[1142][M]+			NA	272063	3.17285e-14	0	121.2
406.164	788.47					NA	538008	3.18177e-14	0	122.16
201.122	455.65					NA	8.04614e+07	3.22741e-14	0	17.01
732.543	963.4					NA	1.70288e+06	3.26207e-14	0	124.16
261.086	587.59			C13H12N2O4;	1,2,3,4-Tetrahydro-b-carboline-1,3-dicarboxylic acid;	HMDB0032102;	5.70315e+06	3.37386e-14	0	12.3
317.188	489.46					NA	2186778	3.37634e-14	0	128.69
427.243	1150.96			C28H30N2O2;	Darifenacin;	HMDB0014639;	2606614	3.40412e-14	0	105.25
358.268	525.43			C18H35N3O4;	Leu-Leu-Leu;	HMDB0094648;	794940	3.4414e-14	0	127.7
188.065	530.43					NA	2.47172e+06	3.47538e-14	0	38.79
238.84	75.19					NA	1.31037e+06	3.55508e-14	0	74.18
354.128	127.82					NA	1.63746e+06	3.58659e-14	0	124.21
282.661	626.72					NA	3342688	3.591e-14	0	90.16
197.585	558.42					NA	583107	3.60698e-14	0	88.85
249.086	437.22	[3M+H+Na]2+ 158.059		C7H10O4;	Succinylacetone; Isopropylmaleic acid; xi-2,3-Dihydro-3,5-dihydroxy-6-methyl-4H-pyran-4-one; Ethyl 5-oxotetrahydro-2-furancarboxylate;	HMDB0000635; HMDB0012241; HMDB0036380; HMDB0059815;	101162	3.69442e-14	0	119.5
238.117	571.77	[M+2H-C4H8]2+ 530.281				NA	138307	3.75645e-14	0	142.49
234.021	673.96		[118][M]+	C9H14OS3; C8H10O6S;	Ajoene; (4-ethyl-2,6-dihydroxyphenyl)oxidanesulfonic acid; Hydroxytyrosol 3'-sulfate; Hydroxytyrosol 4'-sulfate;	HMDB0033566; HMDB0128030; HMDB0240530; HMDB0240532;	1.13219e+06	3.84053e-14	0	100.43
227.004	20.79			C10H10S3;	2,2'-Dithenyl sulfide;	HMDB0032982;	2.03819e+07	3.85985e-14	0	14.96
428.228	539.98					NA	425751	3.88969e-14	0	103.86
699.865	582.19		[1148][M]2+			NA	448472	3.97199e-14	0	151.33
185.127	80.53			C9H16N2O2;	N-(3-acetamidopropyl)pyrrolidin-2-one;	HMDB0061384;	1.45927e+07	4.12664e-14	0	14.08
490.789	521.46					NA	354640	4.37286e-14	0	111.75
440.355	879.78					NA	2.25461e+06	4.47839e-14	0	89.71
306.175	604.83					NA	5.66277e+06	4.66108e-14	0	164.82
430.252	637.82					NA	156176	4.76576e-14	0	120.39
675.298	734.48					NA	4.3563e+06	4.89741e-14	0	124.29
370.866	74.17					NA	1.17704e+06	5.30918e-14	0	74.22
821.4	553.16	[M+K+HCOOH]+ 736.431 [M+Na+HCOOH]+ 752.405 [M+H+HCOOH]+ 774.387 [M+H]+ 820.393		C42H60O16;	Licoricesaponin E2;	HMDB0038719;	1255576	5.35439e-14	0	153.47
803.374	80.5					NA	9.41535e+06	5.61189e-14	0	125.96
201.167	641.44					NA	3.33646e+07	5.80396e-14	0	15.11
252.641	68.53					NA	203298	5.90186e-14	0	111.6
510.325	456.33		[776][M]+			NA	3.35643e+06	5.9151e-14	0	89.66
512.256	637.65		[778][M+1]+			NA	844962	6.01864e-14	0	127.77
527.264	566.24		[821][M+1]+	C30H38O8;	Ganosporeric acid A; Withangulatin A; Absintholide;	HMDB0033022; HMDB0037383; HMDB0038171;	6.28995e+06	6.11053e-14	0	143.47
443.321	534.43					NA	2.86907e+06	6.11724e-14	0	129.05
476.318	1071.16	[M+H+NH3]+ 458.284				NA	1180778	6.3422e-14	0	10.09
289.153	525.87		[244][M]+	C13H23NO6;	3-Methylglutarylcarnitine; O-Adipoylcarnitine;	HMDB0000552; HMDB0061677;	84316.9	6.6211e-14	0	124.56
349.21	642.06			C19H28N2O4;	Roxatidine acetate;	HMDB0015695;	532321	6.83907e-14	0	138.23
288.151	933.56		[236][M+1]+			NA	1.36224e+07	6.90088e-14	0	110.32
646.821	491.74					NA	3.38878e+06	6.94873e-14	0	124.97
398.166	547.77	[M+Na]+ 375.177				NA	4.92148e+06	6.99787e-14	0	20.21
464.804	73.25					NA	888198	7.03802e-14	0	74.17
594.318	713.84		[958][M+1]+			NA	1.60299e+06	7.40175e-14	0	123.98
243.205	604.62	[M+H]+ 242.198				NA	3.8558e+06	7.41029e-14	0	16.17
249.158	441.52	[M+H-HCOOH]+ 294.156		C15H22N2O4;	Isoleucyl-Tyrosine; Leucyl-Tyrosine; Tyrosyl-Isoleucine; Tyrosyl-Leucine; Sinapoylputrescine;	HMDB0028919; HMDB0028941; HMDB0029108; HMDB0029109; HMDB0033464;	1.90967e+06	7.50767e-14	0	13.39
352.699	422.96					NA	428634	7.55697e-14	0	111.86
675.462	1095.9					NA	2.20977e+06	7.78751e-14	0	124.31
526.804	73.12					NA	1.20183e+06	7.91019e-14	0	74.18
642.394	577.99					NA	2.65742e+06	7.9317e-14	0	129.07
464.156	1151.67		[674][M+1]+			NA	125456	8.00789e-14	0	130.38
213.122	104.94			C10H16N2O3;	Prolylproline; Butabarbital; Butethal;	HMDB0011180; HMDB0014382; HMDB0015442;	1.89643e+07	8.15605e-14	0	15.57
434.898	74.83					NA	971165	8.36646e-14	0	74.09
185.127	129.95					NA	5.09091e+06	8.40486e-14	0	11.67
495.303	591.68					NA	367116	8.46854e-14	0	126.59
295.882	1262.59					NA	110027	8.53087e-14	0	119.88
550.806	84.64					NA	390230	8.58774e-14	0	111.81
272.159	83.83	[M+K]+ 233.195 [M+Na]+ 249.169 [M+H]+ 271.151 [M+H-CO2]+ 315.141 [M+H-HCOOH]+ 317.157				NA	129008	8.65318e-14	0	102.05
235.117	80.77		[120][M]+			NA	4.50065e+07	8.79755e-14	0	22.52
592.294	443.71					NA	1.78325e+06	8.81406e-14	0	140.39
681.344	815.71	[M+K]+ 642.381 [M+Na]+ 658.355 [M+H]+ 680.337	[1121][M]+	C35H52O13;	Canarigenin 3-[glucosyl-(1->4)-6-deoxy-alloside];	HMDB0035433;	161056	8.81506e-14	0	125.47
279.14	743.33		[214][M+1]+	C11H22N2O4S; C19H18O2;	Pantetheine; (6E)-7-(3-hydroxyphenyl)-1-phenylhepta-4,6-dien-3-one; (6E)-1-(3-hydroxyphenyl)-7-phenylhepta-4,6-dien-3-one; (6E)-7-(4-hydroxyphenyl)-1-phenylhepta-4,6-dien-3-one; (6E)-1-(4-hydroxyphenyl)-7-phenylhepta-4,6-dien-3-one;	HMDB0003426; HMDB0133904; HMDB0133905; HMDB0133906; HMDB0133907;	70491350	9.17756e-14	0	16.62
572.433	884.16	[M+H+NH3]+ 554.399	[921][M]+			NA	1.57779e+06	9.42264e-14	0	105.02
730.341	436.12		[1181][M+1]+			NA	5.33091e+06	9.81115e-14	0	129.7
548.825	74.52					NA	824514	9.88289e-14	0	74.15
260.02	552.8	[M+K]+ 221.057				NA	1.4493e+06	1.01291e-13	0	89.31
426.847	74.04					NA	873230	1.02517e-13	0	74.25
181.096	467.34			C9H12N2O2;	5-Hydroxykynurenamine; Tyrosinamide; L-2-Amino-3-(4-aminophenyl)propanoic acid; (4-Ethoxyphenyl)urea; (S)-3-Ethylidenehexahydropyrrolo[1,2-a]pyrazine-1,4-dione;	HMDB0004076; HMDB0013319; HMDB0030397; HMDB0032565; HMDB0041109;	2.49818e+07	1.05734e-13	0	12.57
490.283	495.65					NA	1.85007e+06	1.06166e-13	0	97.36
710.368	534.54					NA	2.75582e+06	1.06772e-13	0	124.5
197.107	827.94		[53][M+2]+	C10H13NO3;	Metyrosine; Tyrosine methylester; N-Acetyldopamine; N-methyl-4,6,7-trihydroxy-1,2,3,4-tetrahydroisoquinoline; 2-Phenyl-1,3-propanediol monocarbamate;	HMDB0014903; HMDB0029217; HMDB0041943; HMDB0060065; HMDB0060351;	8.50519e+07	1.07289e-13	0	12.43
486.772	569.45		[724][M+1]+			NA	803258	1.07475e-13	0	74.25
502.37	954.25	[M+H+NH3]+ 484.337	[755][M]+	C34H44O2;	Tangeraxanthin;	HMDB0039015;	2.58486e+07	1.07874e-13	0	117.41
720.462	621.02		[1171][M]+			NA	591489	1.10156e-13	0	138.58
166.096	1065.65					NA	3.40297e+07	1.11341e-13	0	11.75
454.152	1239.28					NA	1.19985e+06	1.12942e-13	0	96.65
617.346	573.07		[1005][M+1]+			NA	262768	1.15834e-13	0	121.1
546.326	548.76	[M+H]+ 545.317				NA	1.83198e+06	1.16217e-13	0	154.98
253.078	79.76					NA	998602	1.16448e-13	0	197.88
643.459	878.17	[M+H]+ 642.452	[1055][M]+			NA	1.22603e+06	1.18836e-13	0	123.66
328.302	982.32		[317][M+1]+			NA	69194400	1.19492e-13	0	18.17
229.085	737.16			C10H8N6O;	Pemirolast;	HMDB0015023;	4.95991e+07	1.22608e-13	0	14.54
473.284	497.64					NA	6.00698e+06	1.23215e-13	0	6.6
410.263	694.99					NA	833491	1.23947e-13	0	113.65
757.369	437.24					NA	9.76616e+06	1.24332e-13	0	112.55
198.075	464.23			C9H11NO4;	L-Dopa; DL-Dopa; 2-Hydroxy-3-(3,4-dihydroxyphenyl)propanamide; N-Hydroxy-L-tyrosine;	HMDB0000181; HMDB0000609; HMDB0038336; HMDB0038750;	3.89963e+07	1.25187e-13	0	18.29
631.277	483.74			C34H38N4O8;	Brassica napus non-fluorescent chlorophyll catabolite 3;	HMDB0040917;	131913	1.25214e-13	0	125.19
290.047	578.83	[M+H]+ 289.039				NA	5.67804e+06	1.25524e-13	0	86.72
339.169	615.93	[3M+H+Na]2+ 218.115		C10H18O5;	3-Hydroxysebacic acid; 2-Hydroxydecanedioic acid; 5-Hydroxysebacate;	HMDB0000350; HMDB0000424; HMDB0029189;	146183	1.25918e-13	0	102.7
566.255	606.82					NA	587033	1.25959e-13	0	127.38
400.213	960.84			C23H30ClN3O;	Quinacrine;	HMDB0015235;	2.13706e+06	1.278e-13	0	123.56
213.159	546.67			C11H20N2O2;	1,4'-Bipiperidine-1'-carboxylic acid;	HMDB0060336;	1.62755e+07	1.2897e-13	0	11.11
315.209	467.49			C19H26N2O2;	Rhazidigenine Nb-oxide;	HMDB0030263;	1.49908e+06	1.31694e-13	0	124.02
352.221	655.33					NA	567429	1.33217e-13	0	127.18
590.335	504.78		[950][M+1]+			NA	3.1437e+06	1.36667e-13	0	129.19
343.701	510.24					NA	126522	1.40193e-13	0	125.05
315.012	85.31					NA	2.19075e+06	1.44047e-13	0	38.98
188.11	446.61	[M+H-CH4]+ 203.135				NA	1.41122e+07	1.44887e-13	0	15.11
185.127	123.79					NA	2.61065e+07	1.45629e-13	0	13.08
370.232	588.19		[416][M]+			NA	2.08803e+06	1.45669e-13	0	86.28
308.167	614.29					NA	718510	1.46151e-13	0	11.71
730.406	486.79	[M+Na]+ 707.418				NA	104395	1.48338e-13	0	147.65
192.145	807.03		[49][M+1]+			NA	3.81893e+06	1.50444e-13	0	10.59
747.42	1223.23		[1202][M]+			NA	5.00485e+06	1.51492e-13	0	125.32
455.266	85.05					NA	124408	1.51528e-13	0	130.58
462.269	577.37					NA	3.17117e+06	1.52579e-13	0	124.86
359.197	633.61					NA	294746	1.52944e-13	0	91.41
506.36	1096.13			C26H52NO6P;	LysoPC(P-18:1(9Z)/0:0);	HMDB0010408;	755289	1.59279e-13	0	88.36
434.254	788.78		[577][M+2]+	C21H36O9;	Glucosyl (2E,6E,10x)-10,11-dihydroxy-2,6-farnesadienoate;	HMDB0037823;	793068	1.59555e-13	0	38.8
221.555	553.17					NA	157786	1.60565e-13	0	102.21
488.288	537.81		[727][M+1]+			NA	1.2338e+08	1.61522e-13	0	132.14
555.337	492.77		[882][M+1]+			NA	2.28771e+07	1.64439e-13	0	126.56
532.791	74.03					NA	1065121	1.64892e-13	0	74.24
355.954	74.96					NA	72489	1.66421e-13	0	119.15
162.021	558.73					NA	1.55182e+06	1.71376e-13	0	8.66
716.36	443.89		[1165][M+1]+			NA	1.43425e+06	1.72529e-13	0	146.34
675.266	619.12					NA	406601	1.73098e-13	0	166.35
602.262	582.21	[M+H]+ 601.254	[979][M]+			NA	1.44422e+06	1.7734e-13	0	114.5
502.263	495.62					NA	1.29521e+06	1.78635e-13	0	139.95
704.377	548.35					NA	956218	1.83756e-13	0	123.24
775.861	443.69					NA	3.71383e+06	1.90008e-13	0	124.7
646.416	560.87		[1060][M+1]+			NA	494034	1.90568e-13	0	126.99
386.209	933.53		[453][M+2]+	C23H28O5;	(6beta,7alpha,12beta,13beta)-7-Hydroxy-11,16-dioxo-8,14-apianadien-22,6-olide; Armillarivin;	HMDB0031380; HMDB0038917;	283518	2.00578e-13	0	38.23
313.185	510.54			C17H28O3S;	N-Undecylbenzenesulfonic acid;	HMDB0032549;	5.65762e+06	2.01166e-13	0	12.99
575.322	593.09		[924][M+1]+	C32H46O9;	Ganoderic acid alpha; Ganoderic acid K;	HMDB0033024; HMDB0035986;	142802	2.03697e-13	0	120.24
379.702	501.87		[441][M+1]+			NA	456075	2.04086e-13	0	122.43
483.752	627.26					NA	309693	2.04721e-13	0	121.81
173.984	1262.37					NA	1.16794e+06	2.09197e-13	0	68.64
331.2	771.95					NA	840396	2.094e-13	0	89.61
503.211	562.99		[758][M]+			NA	2.19744e+07	2.12649e-13	0	15.67
181.107	1118.91					NA	4.82322e+06	2.12794e-13	0	9.51
481.287	548.71	[M+H-C6H10O4]+ 626.338				NA	889066	2.1358e-13	0	88.76
390.237	654.44	[M+H]+ 389.229	[466][M]+			NA	650705	2.13935e-13	0	38.72
546.365	800.5		[858][M+2]+			NA	637381	2.30038e-13	0	38.53
211.043	623.06					NA	1.52661e+08	2.34071e-13	0	14.5
325.21	684.94					NA	5.37504e+06	2.34331e-13	0	135.76
274.089	841.19			C15H15NO2S;	Modafinil;	HMDB0014883;	39644.8	2.34575e-13	0	139.59
713.403	637.08					NA	245868	2.38588e-13	0	120.99
403.721	499.86					NA	1.34892e+06	2.40973e-13	0	32.19
315.176	620.96					NA	5.47648e+06	2.44338e-13	0	86.8
431.212	567.14		[568][M+1]+			NA	3.38493e+06	2.46792e-13	0	118.74
500.278	551.7		[748][M+1]2+			NA	964628	2.47521e-13	0	127.91
711.407	513.17		[1160][M+1]+			NA	3.06134e+06	2.47693e-13	0	155.08
300.19	123.95					NA	470265	2.49015e-13	0	57.9
199.143	499.71					NA	2.77449e+07	2.53024e-13	0	10.13
271.046	545.09					NA	247249	2.54035e-13	0	38.38
780.41	441.57					NA	6.47299e+06	2.62631e-13	0	156.38
201.122	446.61	[M+H]+ 200.115	[69][M]+			NA	1.01056e+06	2.66246e-13	0	14.89
600.32	525.94	[2M+Na+K]2+ 569.341				NA	345553	2.6751e-13	0	116.56
466.801	73.6					NA	439184	2.8137e-13	0	73.9
261.158	598.5		[185][M]+	C12H23NO5;	3-Hydroxyisovalerylcarnitine; hydroxyisovaleroyl carnitine; 2-Hydroxyisovalerylcarnitine;	HMDB0061189; HMDB0062555; HMDB0240421;	2.5946e+08	2.87317e-13	0	17.99
584.803	74.04					NA	1.02098e+06	2.88985e-13	0	74.2
678.327	593.6		[1112][M+1]+			NA	260388	2.94841e-13	0	137.25
510.29	611.21		[775][M]+			NA	116850	2.98044e-13	0	124.84
631.478	925.82		[1033][M+1]+			NA	330087	3.03561e-13	0	132.11
640.237	616.45					NA	594216	3.09584e-13	0	122.79
315.209	480.33		[292][M+1]+	C19H26N2O2;	Rhazidigenine Nb-oxide;	HMDB0030263;	155320	3.17556e-13	0	102.18
612.317	633.21					NA	841005	3.27015e-13	0	117.73
258.112	1165.15			C8H20NO6P; C15H15NO3;	Glycerophosphocholine; Tolmetin;	HMDB0000086; HMDB0014643;	4.88982e+06	3.27172e-13	0	12.58
330.827	74.04	[M+K]+ 291.864				NA	1.01403e+06	3.33914e-13	0	64.42
801.467	580.8		[1243][M+1]+	C38H74O13P2;	PGP(16:0/16:1(9Z)); PGP(16:1(9Z)/16:0);	HMDB0013473; HMDB0013487;	230109	3.42868e-13	0	156.65
197.095	851.07			C14H12O;	Cis-stilbene oxide;	HMDB0059631;	68241038	3.44742e-13	0	13.37
567.239	579.1					NA	111906	3.44903e-13	0	124.96
215.138	427.45			C10H18N2O3;	Dethiobiotin; Prolyl-Valine; Valylproline;	HMDB0003581; HMDB0029030; HMDB0029135;	1.70772e+07	3.45048e-13	0	14.52
183.988	1288.72			C4H9NO2Se;	Se-Methylselenocysteine; Selenohomocysteine;	HMDB0004113; HMDB0004119;	1.33324e+06	3.66715e-13	0	52.73
171.137	743.3	[M+H]+ 170.13		C10H18O2;	cis-4-Decenoic acid; trans-Dec-2-enoic acid; 8-Methylnonenoate; 5Z-Octenyl acetate; Methyl (xi)-3-nonenoate;	HMDB0004980; HMDB0010726; HMDB0012183; HMDB0029358; HMDB0029859;	1.08274e+07	3.72228e-13	0	12.87
217.096	448.18			C12H12N2O2;	L-1,2,3,4-Tetrahydro-beta-carboline-3-carboxylic acid;	HMDB0035665;	86933.6	3.78341e-13	0	119.42
245.135	376.52					NA	8.09663e+08	3.78914e-13	0	19.95
183.112	457.58					NA	8.08453e+06	3.79682e-13	0	11.5
810.42	552.06					NA	730551	3.89698e-13	0	122.97
183.075	8.58					NA	12204224	3.91926e-13	0	13.19
256.183	1110.25			C16H21N3;	Tripelennamine;	HMDB0014930;	307833	4.22186e-13	0	88.15
700.351	548.23					NA	183854	4.26627e-13	0	163.86
512.328	555.42		[780][M+1]+			NA	307639	4.2782e-13	0	126.36
698.428	607.58		[1147][M+1]+			NA	238620	4.2925e-13	0	149.74
378.228	693.07		[437][M+1]2+			NA	747858	4.3814e-13	0	127.56
191.075	74.97			C8H14O3S;	Ethyl 4-(acetylthio)butyrate;	HMDB0032259;	222694	4.4654e-13	0	106.78
221.137	521.51					NA	334779	4.83133e-13	0	61.14
410.245	450.08					NA	631496	4.84586e-13	0	96.11
642.342	507.49					NA	1.15668e+06	4.9023e-13	0	122.64
682.397	608.09		[1122][M+1]+			NA	165436	4.95257e-13	0	136.39
651.367	640.95		[1065][M]+			NA	7466028	5.00548e-13	0	125.33
829.46	573.26		[1256][M+1]+	C42H68O16;	1beta,2alpha,3beta,19alpha-Tetrahydroxy-12-ursen-28-oic acid 28-O-[b-D-Glucopyranosyl-(1->2)-b-D-glucopyranosyl] ester; Centellasaponin B;	HMDB0035449; HMDB0040123;	9.75445e+06	5.02983e-13	0	142.61
745.395	509.77					NA	1.87703e+06	5.03693e-13	0	123.85
501.269	616.17		[752][M]+			NA	1.56171e+06	5.10208e-13	0	83.02
352.851	84.44					NA	3.72359e+06	5.13144e-13	0	155.16
688.341	435.62					NA	1.56239e+06	5.2341e-13	0	161.52
397.256	769.77	[M+H]+ 396.249	[480][M]+			NA	641171	5.34556e-13	0	122.11
447.269	846.68	[M+K]+ 408.306		C28H40O2;	Ganodosterone;	HMDB0039148;	8030570	5.35596e-13	0	110.04
624.371	875.4					NA	145253	5.59414e-13	0	120.42
728.428	645.96					NA	113754	5.65597e-13	0	189.76
256.938	1250.07					NA	3.15993e+07	5.70176e-13	0	12.13
741.462	530.73		[1193][M+1]+			NA	4217430	5.7408e-13	0	141.32
550.356	564.24					NA	1.09662e+06	5.86113e-13	0	123.45
664.325	499.1					NA	239822	5.87196e-13	0	126.09
424.205	453.06	[M+Na]+ 401.215				NA	3.95601e+06	6.14246e-13	0	83.51
393.687	558.61	[3M+H+K]2+ 249.135	[475][M]2+	C14H19NO3;	2-Pentanamido-3-phenylpropanoic acid;	HMDB0094646;	290473	6.18486e-13	0	126.28
398.309	752.21					NA	72911.9	6.18972e-13	0	146.87
215.138	451.21			C10H18N2O3;	Dethiobiotin; Prolyl-Valine; Valylproline;	HMDB0003581; HMDB0029030; HMDB0029135;	3.1471e+07	6.25798e-13	0	15.77
279.909	1245.46					NA	1.15652e+06	6.26915e-13	0	122.78
503.211	524.77			C30H30O7;	Isocycloheterophyllin; Cycloheterophyllin; Artonin A; Artonin B; Artonin F;	HMDB0029471; HMDB0030685; HMDB0034665; HMDB0034667; HMDB0035187;	190633	6.30342e-13	0	115.84
344.694	537.79		[361][M+1]2+			NA	2.79233e+06	6.31267e-13	0	119.81
372.247	671.13					NA	1.79501e+06	6.3148e-13	0	89.21
531.347	995.71					NA	3.99835e+06	6.35102e-13	0	14.38
637.343	519.22					NA	1.39587e+06	6.515e-13	0	146.8
514.319	619.34					NA	24259249	6.54481e-13	0	18.33
800.463	581.67	[M+H]+ 799.456	[1243][M]+	C38H74O13P2;	PGP(16:0/16:1(9Z)); PGP(16:1(9Z)/16:0);	HMDB0013473; HMDB0013487;	561929	6.56192e-13	0	151.63
684.343	457.97					NA	434061	6.58301e-13	0	132.37
727.456	936.77	[M+Na]+ 704.466		C37H69O10P;	PG(a-13:0/18:2(9Z,11Z)); PG(i-13:0/18:2(9Z,11Z));	HMDB0116637; HMDB0116672;	337205	6.64828e-13	0	150.32
160.075	123.84	[M+K]+ 121.112 [M+Na]+ 137.085 [M+H]+ 159.067		C10H9NO;	Indoleacetaldehyde; N-Hydroxy-1-aminonaphthalene;	HMDB0001190; HMDB0062503;	980280	6.7906e-13	0	8.65
323.712	560.77		[305][M+1]+			NA	598633	6.87334e-13	0	122.46
173.127	123.23					NA	5.14735e+07	7.04616e-13	0	18.76
229.153	326.32			C11H20N2O3;	Isoleucylproline; Leucylproline; N,‚ÄãN,‚ÄãN-‚ÄãTrimethyl-‚ÄãL-‚Äãalanyl-‚ÄãL-‚Äãproline betaine;	HMDB0011174; HMDB0011175; HMDB0240365;	1.96593e+09	7.13544e-13	0	21.55
456.324	548.83		[652][M+1]+			NA	730013	7.28265e-13	0	122.72
533.261	613.13	[M+H]+ 532.253	[835][M]+			NA	356922	7.31917e-13	0	38.17
689.383	566.95					NA	2.17473e+06	7.51283e-13	0	123.92
717.391	636.55					NA	225207	7.62953e-13	0	143.02
609.336	541.11					NA	1.06745e+06	7.69797e-13	0	96.7
261.122	524.85			C9H16N4O5;	Asparaginylglutamine; Asparaginyl-Gamma-glutamate; Glutaminylasparagine;	HMDB0028729; HMDB0028745; HMDB0028792;	613308	7.75147e-13	0	104.04
368.298	800.16					NA	2.05744e+06	7.81577e-13	0	124.01
426.221	572.14	[M+H+HCOOH]+ 379.207				NA	316988	7.91524e-13	0	84.64
396.283	666.32					NA	458142	8.02604e-13	0	100.15
334.174	408.4					NA	540741	8.06494e-13	0	88.17
923.423	602.09					NA	204323	8.51122e-13	0	156.46
259.106	418.94			C9H14N4O5;	AICA-riboside;	HMDB0062179;	8.31712e+06	8.53267e-13	0	10.15
476.325	844.44		[706][M+1]+			NA	1.81456e+06	8.74961e-13	0	86.5
308.278	899.48	[M+H+NH3]+ 290.244	[280][M]+			NA	304664	8.8811e-13	0	39.12
558.293	623.43					NA	1.63257e+06	9.00933e-13	0	119.16
185.152	960.85	[M+H-C2H4]+ 212.176		C13H24O2;	10-Undecenyl acetate; Methyl (E)-2-dodecenoate; Coniferan; (¬±)-(E)-3-Methyl-4-decen-1-yl acetate; Ethyl 10-undecenoate;	HMDB0031017; HMDB0031028; HMDB0031741; HMDB0032792; HMDB0034286;	15704734	9.33962e-13	0	13.95
427.243	1095.02					NA	3.1543e+07	9.38358e-13	0	87.9
388.251	945.55					NA	3.72464e+07	9.42919e-13	0	9.21
656.334	1041.62		[1072][M+2]+	C40H46O8;	Argenteane;	HMDB0039454;	2.79271e+07	9.67384e-13	0	122.79
426.252	540.05					NA	3.89508e+06	9.68054e-13	0	102.63
251.163	821.3			C15H22O3;	Gemfibrozil; 1-Hydroxyacorenone; Blennin A; Procurcumadiol; (3beta,6beta)-Furanoeremophilane-3,6-diol;	HMDB0015371; HMDB0030917; HMDB0031901; HMDB0034721; HMDB0035117;	3397430	1.0006e-12	0	202.73
156.137	1071.09			C9H17NO;	Methylisopelletierine; 2,2,6,6-Tetramethyl-4-piperidinone; 3-(1-Pyrrolidinyl)-2-pentanone; 2-(1-Pyrrolidinyl)-3-pentanone;	HMDB0030326; HMDB0031179; HMDB0039833; HMDB0039834;	1.57816e+06	1.02737e-12	0	10.07
648.287	555.01					NA	2.87641e+06	1.0394e-12	0	119.79
199.107	129.37			C9H14N2O3;	Metharbital;	HMDB0014606;	6.2548e+07	1.07112e-12	0	18.38
626.334	557.5					NA	735986	1.07747e-12	0	145.74
373.119	1235.58	[M+H-HCOOH]+ 418.117				NA	115522	1.08525e-12	0	120.04
243.169	437.54					NA	3.35678e+07	1.08755e-12	0	18.33
516.69	581.35					NA	345255	1.12929e-12	0	38.58
328.133	559.28					NA	8.08274e+08	1.1309e-12	0	19.93
577.351	488.44		[930][M+1]+			NA	1.21731e+06	1.1323e-12	0	139.55
339.343	1000.46		[342][M+1]+			NA	5.78714e+06	1.14901e-12	0	119.23
671.356	587.5		[1103][M+1]+			NA	373646	1.15139e-12	0	121.74
600.368	580.32					NA	182153	1.16917e-12	0	136.54
468.387	986.05	[M+K+NH3]+ 412.397 [M+Na+NH3]+ 428.371 [M+H+NH3]+ 450.353	[690][M]+	C31H46O2;	Vitamin K1;	HMDB0003555;	2.68743e+06	1.17719e-12	0	86.99
263.236	779.68		[191][M]+			NA	11802266	1.18476e-12	0	15.64
486.316	912.68	[M+H]+ 485.308				NA	5.06371e+06	1.19413e-12	0	105.24
245.116	695.02			C10H16N2O5;	Glutamylproline; Hydroxyprolylhydroxyproline; Prolyl-Glutamate; gamma-Glutamylproline; (2S,4S)-Pinnatanine;	HMDB0028827; HMDB0028864; HMDB0029016; HMDB0029157; HMDB0029439;	2.00813e+07	1.25209e-12	0	13.32
201.203	862.12		[66][M+1]+			NA	3.8149e+07	1.26427e-12	0	16.24
179.106	780.22		[34][M]+			NA	5944550	1.28142e-12	0	13.17
659.283	1041.67	[M+Na]+ 636.294	[1082][M]+			NA	369733	1.28435e-12	0	121.96
398.24	985.79	[M+Na]+ 375.251				NA	1.9036e+06	1.2861e-12	0	79.19
199.129	597.36	[M+H]+ 198.121				NA	5.3259e+07	1.35838e-12	0	84.71
486.783	75.21					NA	645238	1.36947e-12	0	122.58
329.094	654.04					NA	181685	1.38751e-12	0	103.08
569.803	556.87		[911][M+1]+			NA	466597	1.40271e-12	0	138.38
408.211	529.21					NA	5.48971e+06	1.41333e-12	0	89.76
692.333	586.64					NA	830082	1.41495e-12	0	139.13
652.371	640.95		[1065][M+1]+			NA	451373	1.41568e-12	0	122.64
455.222	684.59					NA	3.36648e+06	1.44915e-12	0	8.03
662.797	491.75		[1089][M+1]2+			NA	4.6119e+06	1.47462e-12	0	120.17
378.234	574.97					NA	935446	1.48276e-12	0	127.84
813.407	515.8					NA	1.40558e+06	1.51369e-12	0	123.56
844.416	461.21					NA	2.54725e+06	1.5164e-12	0	124.3
616.342	573.22		[1005][M]+	C31H52O12;	Goshonoside F6;	HMDB0038542;	1.10404e+06	1.55222e-12	0	113.68
377.144	474.63			C16H24O10;	(1RS,2RS)-Guaiacylglycerol 1-glucoside; (1x,2x)-Guaiacylglycerol 2-glucoside; (1x,2x)-Guaiacylglycerol 3-glucoside;	HMDB0033300; HMDB0033301; HMDB0040600;	6331340	1.56888e-12	0	105.88
788.389	451.89					NA	401604	1.57605e-12	0	137.92
194.929	1256.78	[M+H-C3H2O3]+ 279.922				NA	7.17058e+06	1.58968e-12	0	8.28
399.2	535.78			C20H30O8;	3'-Hydroxy-T2-triol; Cinncassiol E;	HMDB0034575; HMDB0036857;	994338	1.59751e-12	0	88.58
625.246	582.59		[1022][M+1]+			NA	1.19588e+06	1.61417e-12	0	118.79
406.277	933.5		[500][M]+			NA	1.00909e+06	1.65522e-12	0	85.45
292.189	789.56			C17H25NO3;	Cyclopentolate; Levobunolol; Norcapsaicin;	HMDB0015114; HMDB0015341; HMDB0036327;	1.21068e+06	1.66566e-12	0	9.73
540.21	757.96		[848][M+1]+			NA	2.00863e+06	1.68328e-12	0	89.24
245.127	471.92			C14H16N2O2;	Etomidate;	HMDB0014437;	2.11576e+07	1.69497e-12	0	12.46
390.18	928.01					NA	899742	1.70437e-12	0	88.7
553.306	424.27	[M+Na]+ 530.318				NA	7.29717e+06	1.72542e-12	0	119.31
336.156	544.42					NA	273972	1.76494e-12	0	150.62
561.251	660.63			C33H36O8;	Isomorellic acid;	HMDB0030734;	1.69388e+06	1.80635e-12	0	16.04
771.406	558.59		[1224][M+1]+			NA	3.09739e+06	1.81423e-12	0	119.64
523.358	1110.25		[810][M+1]+			NA	1.12513e+06	1.83143e-12	0	96.54
715.342	629.25		[1166][M]+			NA	485465	1.83421e-12	0	112.55
311.195	681.4					NA	1.57682e+07	1.87296e-12	0	110.47
520.828	72.73					NA	2.2257e+06	1.91105e-12	0	63.14
778.432	583.31					NA	247631	1.95647e-12	0	137.22
172.017	1301.83					NA	5.48076e+06	1.9714e-12	0	10.61
997.503	458.12	[2M+H]+ 498.247	[1307][M]+			NA	2.41154e+07	1.99356e-12	0	118.58
292.172	524.35					NA	926600	1.99359e-12	0	14.07
319.2	666.19					NA	855264	2.02509e-12	0	95.94
231.169	490.8	[M+H-C4H8]+ 286.223	[114][M]+			NA	1.44996e+06	2.03189e-12	0	38.93
574.284	548.83	[M+K+CF3COOH]+ 401.329 [M+Na+CF3COOH]+ 417.303 [M+H+CF3COOH]+ 439.285				NA	708950	2.03692e-12	0	127.49
528.363	529.18					NA	8.4109e+06	2.05085e-12	0	99.54
416.273	1222.42		[514][M+2]+			NA	2.70125e+06	2.09898e-12	0	40.13
837.43	439.37					NA	8.75743e+06	2.11282e-12	0	125.74
686.346	549.9	[M+Na]+ 663.356				NA	1.24251e+06	2.11718e-12	0	122.8
977.568	496.77					NA	2.79898e+06	2.19868e-12	0	155.59
339.106	399.83			C16H18O8;	3-O-p-Coumaroylquinic acid; alpha-Hydrojuglone 4-O-b-D-glucoside; Hydrojuglone glucoside; 3,4,5-trihydroxy-6-{[(2E)-2-methyl-3-phenylprop-2-enoyl]oxy}oxane-2-carboxylic acid; 3,4,5-trihydroxy-6-[(2Z)-3-oxo-2-(phenylmethylidene)propoxy]oxane-2-carboxylic acid;	HMDB0029681; HMDB0034242; HMDB0041191; HMDB0133621; HMDB0133622;	1151266	2.2095e-12	0	140.2
215.138	460			C10H18N2O3;	Dethiobiotin; Prolyl-Valine; Valylproline;	HMDB0003581; HMDB0029030; HMDB0029135;	3.82756e+06	2.24491e-12	0	10.41
762.454	591.08		[1216][M+1]+			NA	950451	2.2616e-12	0	160.25
726.4	566.21					NA	776536	2.26205e-12	0	139.13
483.298	590.21					NA	799446	2.34619e-12	0	118.15
303.096	288.16					NA	582869	2.36568e-12	0	52.12
502.247	88.22					NA	1.55047e+06	2.38663e-12	0	123.64
435.154	1145.08			C23H27ClO6; C18H26O12;	Melleolide K; 4-Hydroxy-5-(3',4'-dihydroxyphenyl)-valeric acid-O-methyl-O-glucuronide; 4-Hydroxy-5-(3',5'-dihydroxyphenyl)-valeric acid-O-methyl-O-glucuronide;	HMDB0035001; HMDB0059972; HMDB0059974;	1.86102e+06	2.532e-12	0	119.68
349.181	1222.58					NA	215428	2.53985e-12	0	121.11
672.379	487.33					NA	2.10069e+06	2.63612e-12	0	154.34
534.265	613.67		[835][M+1]+			NA	1.09894e+08	2.64669e-12	0	16.92
150.026	1222.41		[1][M]+			NA	242256	2.64983e-12	0	45.14
511.286	570.47	[M+Na]+ 488.297	[779][M]+			NA	2.21729e+06	2.66008e-12	0	61.93
499.311	912.68					NA	335964	2.72586e-12	0	112.21
392.737	555.52					NA	832302	2.74304e-12	0	118.29
678.458	1168.88		[1114][M+1]+			NA	3.41692e+06	2.75331e-12	0	124.21
156.137	585.42			C9H17NO;	Methylisopelletierine; 2,2,6,6-Tetramethyl-4-piperidinone; 3-(1-Pyrrolidinyl)-2-pentanone; 2-(1-Pyrrolidinyl)-3-pentanone;	HMDB0030326; HMDB0031179; HMDB0039833; HMDB0039834;	2.50366e+06	2.75604e-12	0	10.9
515.279	416.64					NA	80113.9	2.76259e-12	0	170.22
452.292	522.83		[635][M+1]+			NA	2.84049e+06	2.77324e-12	0	129.18
166.085	549.26			C9H11NO2;	L-Phenylalanine; 3-Pyridinebutanoic acid; Benzocaine; Norsalsolinol; Gentiatibetine;	HMDB0000159; HMDB0001007; HMDB0004992; HMDB0006044; HMDB0033485;	1.79507e+07	2.78625e-12	0	9.68
296.623	569.51					NA	558057	2.81016e-12	0	117.99
524.23	85.79					NA	527827	2.83438e-12	0	117.7
280.638	476.31		[224][M]2+			NA	364200	2.84454e-12	0	126.58
572.841	71.72					NA	4.61353e+06	2.87493e-12	0	75.42
215.138	435.17			C10H18N2O3;	Dethiobiotin; Prolyl-Valine; Valylproline;	HMDB0003581; HMDB0029030; HMDB0029135;	3.11206e+07	2.91262e-12	0	16.56
729.397	517.15					NA	983939	2.94128e-12	0	152.8
580.211	641.74					NA	76963	2.96885e-12	0	135.08
366.2	524.46					NA	805826	3.04432e-12	0	118.07
866.49	1122.24		[1272][M+1]+			NA	2.11483e+06	3.07596e-12	0	119.33
500.781	74.05					NA	417242	3.08482e-12	0	144.48
220.176	818.08		[96][M+1]+			NA	4.23818e+06	3.11687e-12	0	47.53
211.132	517.99			C12H18O3;	Jasmonic acid; Sedanonic acid; Dihydro-3-(2-octenyl)-2,5-furandione; (R)-8-Acetoxycarvotanacetone; 1-Benzyloxy-1-(2-methoxyethoxy)ethane;	HMDB0032797; HMDB0032871; HMDB0033102; HMDB0037104; HMDB0037135;	1.17772e+06	3.12472e-12	0	193.49
654.327	1041.64	[M+H+NH3]+ 636.294	[1072][M]+			NA	2.28585e+07	3.20397e-12	0	126.54
300.688	580.45					NA	1.24565e+06	3.22136e-12	0	123.45
627.299	711.56		[1026][M]+			NA	206189	3.22295e-12	0	121.09
797.519	869.88	[M+Na]+ 774.53				NA	4.4766e+06	3.26343e-12	0	141.61
360.676	443.74					NA	3.53431e+06	3.31553e-12	0	149.66
303.212	77.86			C12H26N6O3;	Arginyllysine; Lysylarginine;	HMDB0028714; HMDB0028945;	1.37912e+06	3.3401e-12	0	139.65
683.331	486.23					NA	304516	3.35557e-12	0	150.22
349.181	452.54					NA	562201	3.39883e-12	0	103.97
333.215	702.69					NA	1.9845e+06	3.40776e-12	0	86.09
771.482	933.48			C41H70O13;	Ginsenoside F5; Notoginsenoside R2; Ginsenoside F3; Pseudoginsenoside RT3;	HMDB0031839; HMDB0035362; HMDB0039556; HMDB0040491;	5.36311e+06	3.46325e-12	0	142.06
714.378	511.12					NA	3.54735e+06	3.56474e-12	0	141.3
754.456	581.61	[M+H-HCOOH]+ 799.456				NA	645490	3.61173e-12	0	122.41
339.189	667.45					NA	2.12863e+06	3.6295e-12	0	124.15
579.794	542.16		[935][M+1]2+			NA	5.06051e+06	3.65821e-12	0	121.49
548.333	505.76		[863][M+1]+			NA	160134	3.72627e-12	0	120.69
740.43	575.77		[1194][M]+	C39H64O13;	Torvoside C; Asparagoside C; Desglucodesrhamnoparillin; 25-Epiruizgenin 3-[4''-rhamnosylglucoside]; Schidigerasaponin D5;	HMDB0029623; HMDB0031835; HMDB0033493; HMDB0035490; HMDB0036248;	1.00438e+06	3.76281e-12	0	152.75
264.074	1243.94			C9H13NO8;	Ascorbalamic acid;	HMDB0029944;	1.95588e+06	3.80632e-12	0	170.59
429.238	1234.8		[567][M]+			NA	482796	3.94062e-12	0	117.6
429.755	569.87					NA	654584	3.96811e-12	0	112.75
362.131	598.09					NA	553378	3.98108e-12	0	46.54
353.136	950.98	[M+H]+ 352.129		C16H20N2O7; C21H20O5;	Cotinine glucuronide; Xanthohumol C; Artonol A; Glyurallin A; Lansiumarin A;	HMDB0001013; HMDB0030234; HMDB0030487; HMDB0031993; HMDB0034837;	316237	4.00362e-12	0	45.03
246.613	568.39					NA	50401.2	4.00762e-12	0	146.34
639.354	568.89		[1046][M+1]+			NA	330314	4.02665e-12	0	150.56
295.08	795	[M+Na]+ 272.092				NA	2.86455e+06	4.02746e-12	0	9.43
200.089	518.43					NA	2.58859e+06	4.04085e-12	0	43.23
430.241	1222.41		[561][M+1]+			NA	569211	4.08278e-12	0	95.76
229.142	569.36			C12H20O4;	Traumatic acid; 5-Heptyltetrahydro-2-oxo-3-furancarboxylic acid;	HMDB0000933; HMDB0030994;	5.63779e+07	4.18388e-12	0	23.04
185.127	452.49	[M+H-H20]+ 202.134 [M+H-CO]+ 212.115		C10H16N2O3;	Prolylproline; Butabarbital; Butethal;	HMDB0011180; HMDB0014382; HMDB0015442;	2.58059e+06	4.18653e-12	0	13.07
770.388	435.05					NA	7200201	4.18808e-12	0	121.13
545.292	700.46	[M+Na]+ 522.303				NA	2.50036e+06	4.19389e-12	0	85.94
211.204	908.31			C14H26O;	Tetradec-2-enal; (Z)-8-Tetradecenal;	HMDB0032525; HMDB0032526;	10101928	4.23272e-12	0	12.38
632.293	580.45					NA	3.69555e+06	4.24126e-12	0	116.33
410.176	788.49		[505][M+1]+	C21H28ClNO5;	N-Carbamoyl glucuronide lorcaserin;	HMDB0061159;	1.50084e+07	4.25536e-12	0	8.73
788.441	600.95		[1235][M]+			NA	4.79735e+06	4.37673e-12	0	124.15
826.452	603.15					NA	357054	4.43612e-12	0	117.19
649.354	856.52					NA	90825.2	4.51212e-12	0	134.99
526.288	497.49					NA	943900	4.5216e-12	0	8.29
462.339	1055.85			C24H47NO7;	Glucosylsphingosine; Galactosylsphingosine;	HMDB0000596; HMDB0000648;	229286	4.55355e-12	0	121.06
416.237	620.24	[M+H]+ 415.229	[521][M]+			NA	4.14693e+07	4.62449e-12	0	7.49
370.724	564.17					NA	842522	4.63375e-12	0	139.27
586.251	536.26					NA	967383	4.74462e-12	0	122.97
705.287	602.99					NA	185811	4.76675e-12	0	120.84
173.095	765.44			C12H12O;	2-Ethoxynaphthalene; Cinnamylideneacetone;	HMDB0029688; HMDB0031621;	2.28634e+07	4.87337e-12	0	17.26
201.122	124					NA	4.10209e+07	4.95518e-12	0	15.43
302.169	411.5					NA	3.03469e+06	4.96641e-12	0	85.63
354.865	80.62					NA	1.08829e+06	5.00209e-12	0	85.01
416.256	437.24					NA	254941	5.09375e-12	0	121.27
392.19	526.34			C24H25NO4;	Flavoxate;	HMDB0015279;	2.19465e+06	5.1779e-12	0	86.13
397.21	657.41			C17H32O10;	1-Hexanol arabinosylglucoside;	HMDB0031689;	2.70748e+06	5.22654e-12	0	9.41
216.195	637.92	[M+H]+ 215.187	[89][M]+			NA	1.75279e+06	5.22991e-12	0	15.38
688.319	557.61	[3M+H]+ 229.106		C9H15N3O4;	Asparaginyl-Proline; Prolyl-Asparagine;	HMDB0028739; HMDB0029012;	362002	5.31283e-12	0	39.19
205.548	625.68	[M+H+K]2+ 371.123	[73][M]2+	C16H21NO9;	4-(2-amino-3-hydroxyphenyl)-4-oxobutanoic acid O-glucoside;	HMDB0062374;	108102	5.49074e-12	0	119.95
433.243	596.59			C28H33ClN2; C21H36O9;	Buclizine; Glucosyl (2E,6E,10x)-10,11-dihydroxy-2,6-farnesadienoate;	HMDB0014498; HMDB0037823;	1.46668e+06	5.61101e-12	0	96.82
528.336	513.13		[828][M]+			NA	863116	5.64605e-12	0	122.74
445.361	922.56					NA	4.06407e+06	5.68954e-12	0	8.65
559.329	531.35	[M+H]+ 558.322		C32H46O8;	Cucurbitacin B;	HMDB0034927;	259074	5.76437e-12	0	126.3
643.436	425.64			C35H63O8P;	PA(14:0/18:3(6Z,9Z,12Z)); PA(14:0/18:3(9Z,12Z,15Z)); PA(14:1(9Z)/18:2(9Z,12Z)); PA(18:2(9Z,12Z)/14:1(9Z)); PA(18:3(6Z,9Z,12Z)/14:0);	HMDB0114780; HMDB0114781; HMDB0114796; HMDB0114947; HMDB0114973;	1.9055e+06	5.84055e-12	0	154.36
175.537	625.83					NA	276629	5.86113e-12	0	44.84
645.331	648.69					NA	700692	5.8699e-12	0	96.2
605.317	583.35					NA	3.61506e+06	5.92674e-12	0	124.23
252.06	635.35					NA	897757	5.9605e-12	0	45.26
621.275	534.77					NA	104311	6.00257e-12	0	154.78
465.256	910.51	[M+Na]+ 442.267	[679][M]+			NA	238884	6.31125e-12	0	99.13
172.061	619.98			C7H9NO4;	Tetrahydrodipicolinate;	HMDB0012289;	2.30937e+06	6.81514e-12	0	42.83
963.332	434.01					NA	1.08767e+06	6.89599e-12	0	139.97
641.281	609.59					NA	4.18857e+06	6.90923e-12	0	129.6
245.094	141.27			C10H16N2O3S; C13H12N2O3;	Biotin; Indolylacryloylglycine; Haematopodin;	HMDB0000030; HMDB0006005; HMDB0040734;	4.57288e+08	6.9744e-12	0	17.92
468.258	487.24					NA	1882600	6.98138e-12	0	82.7
348.272	669.1		[369][M]+			NA	1480241	7.13064e-12	0	12.62
286.174	464.27					NA	1.03153e+06	7.19501e-12	0	7.87
447.243	430.12			C25H34O7;	Glycinoeclepin A; 6beta-hydroxybudesonide;	HMDB0037037; HMDB0061106;	746851	7.22654e-12	0	122.38
450.282	966.69		[632][M]+			NA	1.62934e+06	7.25712e-12	0	85.62
188.07	463.33			C6H10ClN5;	6-Chloro-N-(1-methylethyl)-1,3,5-triazine-2,4-diamine;	HMDB0033249;	1.46615e+07	7.40187e-12	0	15.18
285.174	67.33			C18H22NO2;	6,7-Dihydro-4-(hydroxymethyl)-2-(p-hydroxyphenethyl)-7-methyl-5H-2-pyrindinium;	HMDB0033483;	674554	7.41773e-12	0	82.18
654.345	542.84					NA	1.04633e+07	7.44707e-12	0	151
377.205	607.73			C20H28N2O5;	Enalapril; Remifentanil;	HMDB0014722; HMDB0015036;	423475	7.46415e-12	0	103.58
166.532	625.44					NA	218416	7.53074e-12	0	44.81
206.021	22.43					NA	177668	7.61723e-12	0	44.72
551.792	550.08					NA	874095	7.72015e-12	0	152.68
382.335	1106.75					NA	264942	7.76919e-12	0	111.62
594.33	569.33		[957][M+1]+			NA	384671	7.80775e-12	0	121.55
321.179	517.2					NA	387532	7.85549e-12	0	95.32
153.978	63.57					NA	3.07138e+06	8.02003e-12	0	9.47
398.169	579.98					NA	90406.4	8.09199e-12	0	141.08
662.295	491.58		[1089][M]2+			NA	6.11233e+06	8.14994e-12	0	116.02
256.18	562.99			C16H21N3;	Tripelennamine;	HMDB0014930;	186340	8.22929e-12	0	120.5
810.311	501.19					NA	391606	8.27539e-12	0	138.46
636.34	491.9		[1040][M+1]+			NA	283056	8.31642e-12	0	121.3
821.591	1016.63		[1255][M]+	C47H84NO8P;	PE(18:4(6Z,9Z,12Z,15Z)/24:1(15Z)); PE(20:0/22:5(4Z,7Z,10Z,13Z,16Z)); PE(20:0/22:5(7Z,10Z,13Z,16Z,19Z)); PE(20:1(11Z)/22:4(7Z,10Z,13Z,16Z)); PE(20:3(5Z,8Z,11Z)/22:2(13Z,16Z));	HMDB0009212; HMDB0009241; HMDB0009242; HMDB0009273; HMDB0009338;	1.22557e+07	8.35757e-12	0	157.06
683.358	622.44		[1123][M]+			NA	4.36393e+06	8.44599e-12	0	155.31
320.692	691.83					NA	121734	8.44621e-12	0	136.07
422.282	524.91		[536][M+1]+			NA	869353	8.57802e-12	0	127.84
479.248	446.02					NA	808218	8.73361e-12	0	139.7
340.232	433.39					NA	2.24911e+06	8.75363e-12	0	96.59
286.846	74.69					NA	829693	8.84407e-12	0	84.8
460.279	788.5	[M+H-C4H8]+ 515.334				NA	4.01019e+06	8.9571e-12	0	87.24
433.242	523.83			C28H33ClN2; C21H36O9;	Buclizine; Glucosyl (2E,6E,10x)-10,11-dihydroxy-2,6-farnesadienoate;	HMDB0014498; HMDB0037823;	4.2845e+06	8.9656e-12	0	9.87
253.117	289.18		[160][M]+	C10H15N5O3;	Penciclovir;	HMDB0014444;	4.32655e+06	9.02682e-12	0	101.28
484.778	85.75					NA	1.98582e+06	9.1986e-12	0	88.81
229.188	716.92					NA	2.22221e+07	9.42479e-12	0	14.9
504.215	562.95		[758][M+1]+			NA	6.12544e+06	9.43595e-12	0	114.97
363.192	489.49					NA	118822	9.54489e-12	0	155.75
582.23	606.63					NA	93723	9.57562e-12	0	147.98
398.197	978.93					NA	630140	9.58466e-12	0	122.34
596.279	673.44		[962][M+1]+			NA	2.70366e+06	9.59726e-12	0	124.09
438.194	800.53	[M+Na]+ 415.204	[594][M]+			NA	2.76701e+07	9.66985e-12	0	6.61
197.585	567.95					NA	906485	9.68147e-12	0	85.5
352.19	548.69	[M+H+Na]2+ 680.381	[377][M]2+			NA	4.53579e+06	9.73089e-12	0	150.11
561.3	608.26					NA	1.34317e+06	9.7794e-12	0	123.09
387.178	752.22			C22H26O6;	Porson; Isogingerenone B; Gingerenone B;	HMDB0030810; HMDB0035404; HMDB0035405;	297096	9.79486e-12	0	121.45
348.174	91.43					NA	3.05778e+06	9.80339e-12	0	96.81
641.535	1057.87		[1050][M+1]+			NA	313497	9.87348e-12	0	137.79
334.169	774.82		[328][M+1]+			NA	637933	1.00008e-11	0	85.72
446.747	574.72		[619][M+1]+			NA	548742	1.0234e-11	0	144.86
415.882	85.25					NA	185489	1.05116e-11	0	44.7
746.345	614.02					NA	339065	1.06078e-11	0	150.36
662.402	986.73		[1091][M]+			NA	718320	1.06165e-11	0	139.26
288.252	724.6			C16H33NO3;	Lauroyl diethanolamide;	HMDB0032358;	1.6011e+06	1.09726e-11	0	86.05
520.309	991.97	[M+H+NH3]+ 502.275				NA	316284	1.10683e-11	0	44.66
773.441	719.2					NA	39162.5	1.11029e-11	0	184.89
291.017	637.82			C10H10O8S;	3-[3-methoxy-4-(sulfooxy)phenyl]-2-oxopropanoic acid; 3-[3-hydroxy-5-methoxy-4-(sulfooxy)phenyl]prop-2-enoic acid; 3-[3-methoxy-4-(sulfooxy)phenyl]oxirane-2-carboxylic acid;	HMDB0126595; HMDB0127966; HMDB0127977;	596188	1.11544e-11	0	45.63
634.36	545.58		[1036][M+1]+			NA	141538	1.11614e-11	0	120.33
439.201	912.69		[588][M+2]+			NA	3.91207e+06	1.11905e-11	0	7.23
689.276	544.57					NA	4944783	1.13505e-11	0	155.86
641.315	681.41					NA	338506	1.13609e-11	0	126.43
506.734	488.61					NA	1.29188e+06	1.14655e-11	0	123.3
561.3	525.61					NA	624748	1.14789e-11	0	84.87
632.312	516.84					NA	625650	1.15887e-11	0	85.38
616.305	500.69			C23H45N5O14;	Paromomycin;	HMDB0015490;	1.59338e+06	1.16852e-11	0	123.61
598.329	487.29					NA	572864	1.17148e-11	0	85.14
686.435	1091.94					NA	1.54599e+06	1.17488e-11	0	123.33
314.206	466.42					NA	1.39347e+07	1.18885e-11	0	91.38
780.519	513.96					NA	4998040	1.19125e-11	0	148.5
415.04	1022.05					NA	4.0237e+06	1.19163e-11	0	85.42
690.299	664.16		[1135][M+1]+			NA	1.47973e+06	1.19166e-11	0	123.6
365.162	83.06		[401][M+1]+	C19H24O7;	Gibberellin A55; Gibberellin A50; Gibberellin A49; Gibberellin A72; Gibberellin A76;	HMDB0033420; HMDB0035038; HMDB0035052; HMDB0036890; HMDB0036898;	449710	1.24334e-11	0	78.26
299.231	566.09		[265][M]+			NA	1.58404e+06	1.24581e-11	0	123.86
416.106	625.81			C14H25NO9S2;	6-Heptenyl glucosinolate;	HMDB0038425;	585598	1.25142e-11	0	107.68
618.289	622.88					NA	1154882	1.25287e-11	0	85.58
441.304	519.43			C28H40O4;	13'-Carboxy-gamma-tocotrienol; Suillin; 2-Acetoxy-3-geranylgeranyl-1,4-dihydroxybenzene; Bolegrevilol;	HMDB0012558; HMDB0034349; HMDB0040748; HMDB0040764;	101761	1.25346e-11	0	44.61
334.196	419.36					NA	453414	1.26981e-11	0	84.58
475.321	844.45		[706][M]+			NA	550248	1.28223e-11	0	84.73
469.776	548.35		[694][M]2+			NA	186101	1.30584e-11	0	192.32
931.472	645.4					NA	8.16498e+06	1.31088e-11	0	142.65
189.122	90.92	[M+H-C2H4]+ 216.146		C10H20N2O3;	Valylvaline;	HMDB0029140;	2.69492e+07	1.31267e-11	0	20.09
493.29	477.76					NA	105711	1.32197e-11	0	130.19
678.474	940.05	[M+K+NH3]+ 622.484 [M+Na+NH3]+ 638.458 [M+H+NH3]+ 660.44	[1115][M]+			NA	1.25621e+06	1.35762e-11	0	147.14
187.122	479.35	[M+2H-COCH2]2+ 414.243				NA	2.26899e+07	1.36586e-11	0	18.09
623.289	594.44					NA	1.66148e+06	1.37676e-11	0	123.77
213.122	494.49			C10H16N2O3;	Prolylproline; Butabarbital; Butethal;	HMDB0011180; HMDB0014382; HMDB0015442;	4.86202e+07	1.37689e-11	0	13.33
248.122	756.55			C9H17N3O5;	Glutaminylthreonine; Threonylglutamine; Threoninyl-Gamma-glutamate;	HMDB0028807; HMDB0029059; HMDB0029075;	413477	1.38602e-11	0	45.56
358.268	533.38			C18H35N3O4;	Leu-Leu-Leu;	HMDB0094648;	2.3508e+06	1.397e-11	0	86.05
250.117	811.47					NA	3.2042e+06	1.40335e-11	0	116.23
623.374	588.79		[1019][M]+			NA	447355	1.40438e-11	0	126.93
490.277	800.73	[M+H-CO]+ 517.264				NA	12392624	1.42698e-11	0	110.54
590.273	85.3					NA	2.22595e+06	1.44478e-11	0	93.41
504.307	498.28			C25H46NO7P;	LysoPE(0:0/20:3(11Z,14Z,17Z)); LysoPE(0:0/20:3(5Z,8Z,11Z)); LysoPE(0:0/20:3(8Z,11Z,14Z)); LysoPE(20:3(11Z,14Z,17Z)/0:0); LysoPE(20:3(5Z,8Z,11Z)/0:0);	HMDB0011484; HMDB0011485; HMDB0011486; HMDB0011514; HMDB0011515;	578830	1.44711e-11	0	38.32
185.091	68.77	[M+H]+ 184.084				NA	5.33568e+06	1.45432e-11	0	11.25
195.112	307.13			C10H14N2O2;	Laccarin; 6-Hydroxypseudooxynicotine;	HMDB0041440; HMDB0240264;	7.25048e+08	1.46837e-11	0	18.28
658.478	921.48		[1079][M+1]+			NA	1.20793e+06	1.47727e-11	0	123.11
393.204	1110.25	[M+H]+ 392.197		C22H29FO5; C25H28O4;	Betamethasone; Dexamethasone; Paramethasone; (S)-4',7-Dihydroxy-3',8-diprenylflavanone; Mulberrofuran A;	HMDB0014586; HMDB0015364; HMDB0015462; HMDB0029531; HMDB0033656;	101970	1.48676e-11	0	44.64
205.572	652.76					NA	1.3046e+06	1.49383e-11	0	10.08
688.401	509.77	[3M+Na+K]2+ 438.282				NA	1648636	1.49522e-11	0	135.08
365.187	738.75					NA	357788	1.50112e-11	0	99.87
326.376	896.21					NA	759715	1.55132e-11	0	11.61
199.143	426.12	[M+H]+ 198.136				NA	3.61319e+06	1.56834e-11	0	83.12
607.378	929.23	[M+K]+ 568.415				NA	2.50166e+06	1.58575e-11	0	123.7
878.575	507.55			C52H80NO8P;	PC(22:6(4Z,7Z,10Z,13Z,16Z,19Z)/22:6(4Z,7Z,10Z,13Z,16Z,19Z));	HMDB0008748;	8.08947e+06	1.61267e-11	0	142.22
847.451	524.21			C42H72O13P2; C46H62N4O11;	PGP(18:3(6Z,9Z,12Z)/18:3(6Z,9Z,12Z)); PGP(18:3(6Z,9Z,12Z)/18:3(9Z,12Z,15Z)); PGP(18:3(9Z,12Z,15Z)/18:3(6Z,9Z,12Z)); PGP(18:3(9Z,12Z,15Z)/18:3(9Z,12Z,15Z)); Rifabutin;	HMDB0013568; HMDB0013569; HMDB0013583; HMDB0013584; HMDB0014753;	1.24728e+06	1.63121e-11	0	122.85
334.598	398.22					NA	814388	1.64222e-11	0	145.94
551.262	440.46					NA	1.00088e+07	1.65305e-11	0	113.14
406.129	775.27	[M+K]+ 367.167				NA	1.78271e+06	1.6613e-11	0	46.92
328.241	600.42		[316][M+1]+			NA	7.2036e+07	1.68016e-11	0	21.03
732.389	439.89		[1187][M]+			NA	6079302	1.70555e-11	0	148.84
673.409	426.86					NA	1.69135e+06	1.71436e-11	0	153.73
443.74	419.91					NA	1.19084e+07	1.75218e-11	0	117.34
525.193	524.62			C25H32O12;	Ligustroside;	HMDB0034751;	7.14155e+06	1.76295e-11	0	124.88
196.601	458.88					NA	514913	1.79884e-11	0	138.66
932.399	441.5		[1297][M+1]+			NA	3.2356e+06	1.80235e-11	0	141.46
356.179	914.86		[383][M+1]+			NA	513831	1.80808e-11	0	45.49
462.287	489.04		[670][M+1]+			NA	348987	1.81146e-11	0	121.6
644.463	878.64		[1055][M+1]+			NA	770726	1.81654e-11	0	197.3
444.242	92.39			C28H31N2O3;	Rhodamine B;	HMDB0031786;	200761	1.82575e-11	0	142.96
349.181	1084.12					NA	253303	1.82949e-11	0	45.62
267.107	412.69					NA	1.32217e+06	1.86045e-11	0	96.66
518.272	800.5	[M+K+NaCOOH]+ 411.318 [M+H]+ 517.264				NA	629363	1.89565e-11	0	45.58
462.251	827.97		[667][M+1]+			NA	194594	1.9256e-11	0	121.11
265.139	706.1					NA	4.93426e+06	1.93031e-11	0	101.74
244.153	737.8		[138][M]+			NA	574223	1.94225e-11	0	5.69
680.273	597.91					NA	469196	1.95545e-11	0	117.85
498.244	527.18					NA	348645	1.96122e-11	0	45.26
283.096	644.42			C17H14O4;	5,7-Dimethoxyisoflavone; 5,6-Dimethoxyflavone; 5,7-Dimethoxyflavone; 5-Hydroxy-7-methoxy-6-methylflavone; 7-methoxy-3-(3-methoxyphenyl)-4H-chromen-4-one;	HMDB0030698; HMDB0030719; HMDB0036620; HMDB0037255; HMDB0130371;	82439.8	1.98429e-11	0	135.58
204.085	38.95			C8H13NO5;	N-acetyl-L-2-aminoadipate(2-);	HMDB0062715;	334899	2.02547e-11	0	99.54
277.178	760.96		[212][M]+	C15H23N3O2;	N-Acetylprocainamide;	HMDB0041944;	5.79525e+06	2.09028e-11	0	7.08
252.102	305.24	[M+Na]+ 229.113				NA	1.33315e+06	2.20834e-11	0	51.84
158.153	1049.31					NA	6.97005e+06	2.22876e-11	0	8.37
392.252	592.17					NA	1.30085e+06	2.24691e-11	0	123.09
532.301	545.6		[832][M+2]+	C30H42O8;	Cavipetin A; 7,12-Dihydroxy-3,11,15,23-tetraoxolanost-8-en-26-oic acid; Physapubescin; Ganoderic acid N; Ganoderic acid theta;	HMDB0030363; HMDB0033023; HMDB0033796; HMDB0035325; HMDB0036310;	1.61361e+06	2.27759e-11	0	104.37
763.431	450.89					NA	6.30974e+06	2.28303e-11	0	124.43
318.164	91.43	[M+H+HCOOH]+ 271.153				NA	446467	2.2893e-11	0	132.59
215.138	477.84			C10H18N2O3;	Dethiobiotin; Prolyl-Valine; Valylproline;	HMDB0003581; HMDB0029030; HMDB0029135;	2.30513e+07	2.29001e-11	0	14.48
305.155	1223.34					NA	5.30154e+06	2.30155e-11	0	13.16
256.067	610.93		[166][M+1]+			NA	1.10943e+06	2.30638e-11	0	48.87
312.619	582.44					NA	414796	2.31455e-11	0	107.97
215.117	586.57			C13H14N2O;	Harmaline; Velnacrine; 1-hydroxytacrine;	HMDB0030310; HMDB0042058; HMDB0060963;	2473599	2.33043e-11	0	39.25
717.39	627.53					NA	2.01726e+06	2.34092e-11	0	123.2
344.235	584.38			C20H29N3O2;	Dibucaine;	HMDB0014668;	345670	2.36619e-11	0	42.37
617.325	439.61					NA	3.65522e+06	2.37062e-11	0	148.26
369.296	1083.92	[M+Na]+ 346.306				NA	1.92783e+06	2.39998e-11	0	9.26
566.261	641.8	[M+H]+ 565.254		C29H35N5O7;	Hemorphin-4;	HMDB0059788;	650122	2.4436e-11	0	122.46
297.194	522.13		[258][M+1]2+			NA	1.97181e+06	2.45987e-11	0	18.9
508.226	665.23					NA	187941	2.47267e-11	0	116.08
370.137	744.28					NA	1.71734e+06	2.50531e-11	0	85.71
474.276	540.23		[703][M+1]+			NA	368413	2.53095e-11	0	54.73
291.228	928.11			C14H30N2O4;	Succinylcholine;	HMDB0014347;	509007	2.55519e-11	0	81.95
278.186	844.48			C15H23N3O2;	N-Acetylprocainamide;	HMDB0041944;	2.82549e+06	2.57351e-11	0	97.11
620.271	534.85					NA	290763	2.57609e-11	0	121.56
185.127	143.62			C9H16N2O2;	N-(3-acetamidopropyl)pyrrolidin-2-one;	HMDB0061384;	2.60373e+06	2.66792e-11	0	8.29
322.158	446.05		[303][M+1]2+	C30H49N3O10S;	S-(11-OH-9-deoxy-delta9,12-PGD2)-glutathione; S-(9-deoxy-delta12-PGD2)-glutathione; S-(9-hydroxy-PGA2)-glutathione; S-(PGA1)-glutathione; 10,11-Dihydro-12R-hydroxy-leukotriene C4;	HMDB0013056; HMDB0013057; HMDB0013060; HMDB0013061; HMDB0060155;	1.09361e+06	2.74124e-11	0	139.81
548.25	528.16					NA	1.50758e+06	2.79856e-11	0	147.64
360.837	75.91					NA	808523	2.81466e-11	0	61.28
537.229	641.64			C27H36O11;	Aldosterone 18-glucuronide; Quassimarin;	HMDB0010345; HMDB0036888;	286113	2.82035e-11	0	99.07
995.428	581.18					NA	341795	2.83569e-11	0	45.31
287.124	532.42					NA	188314	2.84174e-11	0	95.13
247.584	440.41		[148][M+1]2+			NA	2.55763e+06	2.84387e-11	0	9.88
852.394	800.53		[1265][M+1]+			NA	3.74845e+06	2.85742e-11	0	45.41
451.36	706.89			C31H46O2;	Vitamin K1;	HMDB0003555;	3.97422e+06	2.8958e-11	0	110.41
543.311	454.54		[855][M]+			NA	3.62677e+06	2.96587e-11	0	120.22
373.251	608.9		[421][M+1]+	C25H30N3;	Gentian Violet;	HMDB0014550;	6.94971e+06	2.99286e-11	0	97.52
741.444	567.59			C39H64O13;	Torvoside C; Asparagoside C; Desglucodesrhamnoparillin; 25-Epiruizgenin 3-[4''-rhamnosylglucoside]; Schidigerasaponin D5;	HMDB0029623; HMDB0031835; HMDB0033493; HMDB0035490; HMDB0036248;	152960	3.02238e-11	0	120.44
323.21	560.12	[M+2H]2+ 644.406				NA	2.25052e+06	3.14665e-11	0	119
203.111	130.78					NA	524407	3.25451e-11	0	99.85
459.326	940.01		[665][M]+			NA	2.28974e+06	3.3239e-11	0	119.61
320.184	490.07					NA	294646	3.38982e-11	0	150.75
371.202	872.78					NA	428693	3.41605e-11	0	107.75
428.252	614.3			C24H33N3O4;	Ranolazine;	HMDB0014388;	4.87983e+06	3.49124e-11	0	120.52
404.179	485.24					NA	2408282	3.54912e-11	0	12.37
356.709	527.24	[M+2H]2+ 711.402				NA	251848	3.58898e-11	0	116.5
239.18	638.01		[126][M+1]+			NA	1.0799e+06	3.58971e-11	0	123.44
484.237	81.6					NA	4.8323e+06	3.59346e-11	0	102.6
188.619	670.7					NA	181823	3.65026e-11	0	115.96
311.195	642.44					NA	912510	3.65668e-11	0	47.22
201.122	333.27					NA	742524	3.6654e-11	0	11.96
358.84	75.12					NA	1.23062e+06	3.67368e-11	0	67.82
328.221	484.69					NA	283683	3.67944e-11	0	103.09
322.152	81.94	[M+H+CF3COOH]+ 187.153				NA	3.635e+06	3.68298e-11	0	114.62
343.195	82.63					NA	2.8716e+06	3.71256e-11	0	15.46
553.484	1075.23		[874][M+1]+	C34H64O5;	DG(15:0/16:1(9Z)/0:0); DG(16:1(9Z)/15:0/0:0); DG(15:0/0:0/16:1n7);	HMDB0007070; HMDB0007126; HMDB0055988;	3.07639e+08	3.71873e-11	0	19.66
252.101	693.78			C11H14ClN5;	cycloguanil;	HMDB0060974;	87776.7	3.76719e-11	0	93.89
627.266	608.73					NA	537014	3.855e-11	0	117.28
748.365	486.79					NA	2.13488e+06	3.9207e-11	0	120
414.325	1081.26		[511][M+1]+	C23H43NO5;	3-Hydroxy-9-hexadecenoylcarnitine;	HMDB0013333;	390492	4.00745e-11	0	95.36
616.459	880.88	[M+H+NH3]+ 598.425	[1007][M]+	C37H58O6;	Hericenone D; Hericenone G;	HMDB0039139; HMDB0039594;	1.1705e+06	4.01378e-11	0	123.07
169.158	786.28			C11H20O;	10-Undecenal; (+/-)-trans- and cis-4,8-Dimethyl-3,7-nonadien-2-ol; 10-Undecen-2-one; (1R,2R)-1,2,7,7-Tetramethylbicyclo[2.2.1]heptan-2-ol; 9-Undecenal;	HMDB0031128; HMDB0032238; HMDB0033577; HMDB0035417; HMDB0037807;	1.43929e+08	4.06097e-11	0	12.7
212.146	513.96	[M+2H-C2H4]2+ 450.306				NA	1.7214e+07	4.07022e-11	0	15.99
467.188	538.88					NA	955525	4.23142e-11	0	122.54
292.166	770.98					NA	2.58901e+06	4.29949e-11	0	76.94
724.398	541.22		[1176][M]+	C38H60O13;	Alliospiroside C;	HMDB0030914;	160084	4.33699e-11	0	44.56
361.193	485.2					NA	1.82251e+06	4.34045e-11	0	119.26
624.243	582.23	[M+Na]+ 601.254	[1022][M]+			NA	3.68703e+06	4.4256e-11	0	115.82
433.722	559.83	[M+2H]2+ 865.429				NA	423529	4.43835e-11	0	121.64
732.388	614.77	[M+H]+ 731.381	[1186][M]+			NA	1.65668e+06	4.51793e-11	0	119.21
546.306	556.65			C31H39N5O4;	Americine;	HMDB0034441;	3.28863e+06	4.72153e-11	0	110.28
375.118	950.97	[M+Na]+ 352.129		C16H20N2O7; C21H20O5;	Cotinine glucuronide; Xanthohumol C; Artonol A; Glyurallin A; Lansiumarin A;	HMDB0001013; HMDB0030234; HMDB0030487; HMDB0031993; HMDB0034837;	104246	4.74927e-11	0	44.78
410.165	1241.7	[M+H-CH4]+ 425.189				NA	3.37166e+06	4.77861e-11	0	85.32
360.36	929.03					NA	6.21232e+07	4.85706e-11	0	18.32
358.844	80.74					NA	144504	4.90088e-11	0	164.42
231.137	711.42			C10H18N2O4; C15H18O2;	Hydroxyprolyl-Valine; Valylhydroxyproline; 8,12-Epoxy-4(15),7,11-eudesmatrien-1-one; (2E,8Z)-Decadiene-4,6-diyn-1-yl 3-methylbutanoate; Curzerenone;	HMDB0028876; HMDB0029128; HMDB0033235; HMDB0035425; HMDB0036155;	4.55011e+07	4.96629e-11	0	84.02
551.269	570	[M+H]+ 550.261				NA	1.51184e+07	5.06385e-11	0	117.98
532.271	610.97					NA	1.43999e+06	5.09122e-11	0	118.6
345.219	648.44		[360][M+1]+	C20H28N2O3;	Oxyphencyclimine;	HMDB0014527;	2.68558e+07	5.10717e-11	0	84.08
643.289	1189.45					NA	972974	5.12386e-11	0	45.03
294.637	586.33					NA	536439	5.19718e-11	0	117.92
172.114	1021.01			C9H17NS; C8H17NOSi;	2,5-Dihydro-4,5-dimethyl-2-(2-methylpropyl)thiazole; 2,5-Dihydro-4,5-dimethyl-2-(1-methylpropyl)thiazole; 8-(Methylthio)octanenitrile; Valero-1,5-lactam;	HMDB0037159; HMDB0037514; HMDB0038438; HMDB0061932;	1.12316e+06	5.21582e-11	0	82.52
830.472	482.28					NA	281437	5.23145e-11	0	194.25
193.068	499.38		[50][M+1]+	C11H12OS;	2-(Methylthiomethyl)-3-phenyl-2-propenal;	HMDB0037166;	1.3682e+06	5.2601e-11	0	45.73
435.233	736.71	[M+Na]+ 412.244	[582][M]+			NA	2.56036e+06	5.3081e-11	0	110.92
287.669	545.45					NA	803928	5.35072e-11	0	117.71
415.186	1110.25	[M+Na]+ 392.197		C22H29FO5; C25H28O4;	Betamethasone; Dexamethasone; Paramethasone; (S)-4',7-Dihydroxy-3',8-diprenylflavanone; Mulberrofuran A;	HMDB0014586; HMDB0015364; HMDB0015462; HMDB0029531; HMDB0033656;	196289	5.38365e-11	0	120.4
263.145	760.97		[188][M+1]+	C11H22N2O3S; C19H18O;	Isoleucyl-Methionine; Leucyl-Methionine; Methionyl-Isoleucine; Methionyl-Leucine; Alnustone;	HMDB0028913; HMDB0028935; HMDB0028976; HMDB0028977; HMDB0031664;	418830	5.40206e-11	0	132.96
392.179	519.37			C25H26ClNO;	N-desmethyltoremifene; {2-[4-(4-chloro-1,2-diphenylbut-1-en-1-yl)phenoxy]ethyl}(methyl)amine;	HMDB0061051; HMDB0143635;	287937	5.40512e-11	0	121.5
331.207	574.46	[M+Na]+ 308.219	[323][M]+	C15H32O6;	1,2,3-Tris(1-ethoxyethoxy)propane;	HMDB0037162;	8.98443e+06	5.40543e-11	0	9.52
679.477	940.04		[1115][M+1]+			NA	4.66289e+06	5.44505e-11	0	98.06
782.535	508.67		[1233][M]+			NA	2358548	5.51411e-11	0	147.32
641.366	507.15		[1049][M+1]+			NA	317236	5.57075e-11	0	117.16
491.295	574.06					NA	285615	5.6161e-11	0	121.12
238.618	769.74		[127][M]2+			NA	405862	5.7068e-11	0	99.89
463.228	642.64					NA	2.25181e+06	5.73628e-11	0	110.24
377.216	574.07	[M+Na+HCOOH]+ 308.219		C15H32O6;	1,2,3-Tris(1-ethoxyethoxy)propane;	HMDB0037162;	650403	5.77573e-11	0	96.64
393.727	565.77	[M+2H]2+ 785.44				NA	498301	5.7922e-11	0	121.85
177.163	616.68			C13H20;	(6E,8E)-4,6,8-Megastigmatriene; 1-Phenylheptane; 1-Methyl-2-n-hexylbenzene;	HMDB0035180; HMDB0061825; HMDB0061826;	1.10266e+06	5.81173e-11	0	6.32
344.216	648.32		[360][M]+			NA	2.33834e+06	5.8564e-11	0	82.21
726.405	541.31		[1176][M+2]+			NA	2.82125e+06	5.9442e-11	0	148.46
811.329	788.47	[2M+K]+ 386.183				NA	2066483	6.08662e-11	0	45.6
199.168	587.66	[M+K]+ 160.205				NA	4.16788e+07	6.21367e-11	0	12.89
756.391	501.28	[2M+H]+ 377.692	[1215][M]+			NA	16873.2	6.21419e-11	0	180.16
735.368	573.86					NA	261365	6.21915e-11	0	116.23
425.285	1055.71	[M+H+CF3COOH]+ 290.283 [M+Na]+ 402.295	[548][M]+	C22H42O6;	Sorbitan palmitate;	HMDB0029887;	496318	6.28138e-11	0	91.5
696.388	573.09	[M+K]+ 657.423				NA	545332	6.28166e-11	0	145.39
304.115	76.79			C13H22NO3PS;	Fenamiphos;	HMDB0031787;	7.57416e+06	6.33344e-11	0	96.86
675.342	525.54					NA	3.9817e+06	6.48312e-11	0	119.86
730.32	550.2					NA	742372	6.76912e-11	0	118.27
430.233	788.51					NA	537269	6.78436e-11	0	45.23
261.003	579.98					NA	382875	6.91334e-11	0	38.37
471.242	486.34			C20H38O12;	(R)-1-O-[b-D-Glucopyranosyl-(1->6)-b-D-glucopyranoside]-1,3-octanediol;	HMDB0032799;	653576	6.93322e-11	0	133
687.329	548.92		[1131][M]2+			NA	703270	7.04101e-11	0	122.94
181.008	118.68					NA	1.43194e+08	7.05038e-11	0	15.68
417.196	90.43					NA	1.00284e+07	7.07711e-11	0	97.59
381.215	802.49			C23H28N2O3;	Bopindolol;	HMDB0015696;	720892	7.08092e-11	0	96.24
160.051	475.98					NA	497196	7.24858e-11	0	122.41
588.372	582.43		[945][M]+			NA	1.99205e+06	7.34741e-11	0	147.25
179.556	653.12					NA	217478	7.38373e-11	0	111.33
255.192	461.09					NA	812877	7.46603e-11	0	117.8
446.172	68.91					NA	2.53662e+06	7.61408e-11	0	124.71
666.444	878.62		[1092][M+1]+			NA	2.29336e+06	7.66187e-11	0	119.46
427.354	1102.65			C29H46O2;	4alpha-Formyl-4beta-methyl-5alpha-cholesta-8,24-dien-3beta-ol; 7-Oxostigmasterol; Momordenol; Stigmast-22-ene-3,6-dione; 29-Norcycloartane-3,24-dione;	HMDB0012167; HMDB0030015; HMDB0031080; HMDB0031931; HMDB0032084;	690629	7.67853e-11	0	38.55
379.246	769.76	[M+H]+ 378.239	[442][M]+	C22H34O5;	Annoglabasin F;	HMDB0035508;	101110	7.77022e-11	0	115.04
484.786	74.73					NA	976790	7.91227e-11	0	70.89
213.122	143.57			C10H16N2O3;	Prolylproline; Butabarbital; Butethal;	HMDB0011180; HMDB0014382; HMDB0015442;	5.06065e+07	8.0206e-11	0	81.26
400.102	74.8					NA	1872576	8.02111e-11	0	82.45
428.214	696.03					NA	715539	8.0578e-11	0	177.06
590.407	1177.4		[953][M+1]+			NA	3.49953e+06	8.12263e-11	0	115.8
457.308	889.68		[658][M]+			NA	763701	8.18477e-11	0	45.47
729.338	422.44					NA	3.94506e+06	8.19447e-11	0	136.06
693.298	593.19					NA	575316	8.28392e-11	0	132.98
279.132	145.44			C14H18N2O4;	N1-(alpha-D-ribosyl)-5,6-dimethyl-benzimidazole; Phenylalanylhydroxyproline; Prolyl-Tyrosine; Tyrosyl-Proline;	HMDB0011112; HMDB0011176; HMDB0029029; HMDB0029113;	2.61792e+06	8.29281e-11	0	15.27
484.31	519.13			C26H45NO5S;	Lithocholyltaurine;	HMDB0000722;	1.09789e+06	8.38736e-11	0	100.87
186.614	68.77					NA	134334	8.39759e-11	0	102.32
499.757	457.89					NA	7.29376e+06	8.50134e-11	0	117.23
525.373	1121.16	[M+Na]+ 502.384				NA	176344	8.76274e-11	0	115.96
487.272	528.09			C28H38O7;	(4beta,5beta,6beta,14beta,15alpha,20S,22R)-5,6-Epoxy-4,14,15-trihydroxy-1-oxowitha-2,24-dienolide; Withaperuvin C; 24,25-Epoxywithanolide D; Eucalyptone;	HMDB0033199; HMDB0034077; HMDB0034193; HMDB0041110;	1050979	8.81183e-11	0	133.24
238.07	91.05			C11H11NO5;	N-Benzoylaspartic acid; Methyl 2,3-dihydro-3,5-dihydroxy-2-oxo-3-indoleacetic acid;	HMDB0034251; HMDB0038942;	96677.6	8.88067e-11	0	155.26
385.219	485.04					NA	589408	9.03265e-11	0	45
593.315	642.73					NA	62151.3	9.168e-11	0	109.69
396.817	74.38					NA	911412	9.21194e-11	0	67.63
292.164	132.11					NA	2030281	9.41188e-11	0	115.18
614.479	1020.91	[M+H+NH3]+ 596.446				NA	778268	9.52045e-11	0	112.55
666.311	647.59	[M+Na]+ 643.321				NA	6.50225e+06	9.52435e-11	0	149.06
374.177	675.06		[423][M+1]+			NA	1.87968e+06	9.55595e-11	0	93.11
456.297	445.37					NA	1.19496e+06	9.59918e-11	0	118.04
368.239	655.4					NA	1.58942e+06	9.62587e-11	0	100.93
505.227	561.69			C30H32O7;	Heterophyllin; 2-(2,4-dihydroxyphenyl)-3-(3,7-dimethylocta-2,6-dien-1-yl)-5-hydroxy-8-(hydroxymethyl)-8-methyl-4H,8H-pyrano[3,2-g]chromen-4-one; 3-(3,7-dimethylocta-2,6-dien-1-yl)-5-hydroxy-8,8-dimethyl-2-(2,4,5-trihydroxyphenyl)-4H,8H-pyrano[3,2-g]chromen-4-one; 3-(3,7-dimethylocta-2,6-dien-1-yl)-5-hydroxy-8,8-dimethyl-2-(2,3,4-trihydroxyphenyl)-4H,8H-pyrano[3,2-g]chromen-4-one; 2-(2,4-dihydroxy…	HMDB0034660; HMDB0129836; HMDB0129837; HMDB0129838; HMDB0129839;	1.34167e+06	9.66232e-11	0	100.67
189.122	148.04			C8H16N2O3;	N6-Acetyl-L-lysine; N-alpha-Acetyl-L-lysine; Glycylleucine; Alanylvaline; Glycyl-Isoleucine;	HMDB0000206; HMDB0000446; HMDB0000759; HMDB0028700; HMDB0028844;	5.26443e+07	9.71241e-11	0	19.27
305.155	414.9					NA	3.69941e+06	9.7403e-11	0	12
503.247	531.51			C24H38O11;	Eriojaposide A; 3-Oxo-alpha-ionol 9-[apiosyl-(1->6)-glucoside];	HMDB0038028; HMDB0040672;	189029	9.85243e-11	0	95.11
769.349	609.9		[1223][M]+			NA	1.43284e+06	9.89529e-11	0	118.52
436.215	769.74		[581][M+1]+			NA	312576	9.96182e-11	0	99.06
527.402	656.68					NA	3.01561e+06	1.00361e-10	0	119.16
656.381	665.25		[1076][M+1]+			NA	591667	1.0212e-10	0	139.04
516.364	1134.21		[799][M+1]2+			NA	367734	1.02866e-10	0	121.57
373.131	844.32			C20H20O7;	Tangeritin; Sesamolinol; Auranetin; Sinensetin; 3,4',5,6,8-Pentamethoxyflavone;	HMDB0030539; HMDB0033270; HMDB0034278; HMDB0036633; HMDB0037456;	548444	1.03057e-10	0	81.72
349.174	561.98	[M+H+Na]2+ 674.351				NA	2.32156e+06	1.03949e-10	0	11.62
859.413	439.28					NA	469521	1.04236e-10	0	138.82
622.361	519.74					NA	3.07734e+06	1.05197e-10	0	119.42
346.195	400.29					NA	3.59967e+06	1.05257e-10	0	96.63
551.258	709.24					NA	842633	1.05301e-10	0	92.68
386.205	699.34					NA	290300	1.05321e-10	0	116.51
478.262	828.06			C29H35NO5;	1'-O-Acetylpaxilline;	HMDB0037530;	4.67596e+06	1.06125e-10	0	12.02
670.409	453.57					NA	269054	1.07373e-10	0	157.87
212.146	500.86			C12H21NS;	2-Heptyl-4,5-dimethylthiazole; 4-Ethyl-2-heptylthiazole;	HMDB0040092; HMDB0040113;	6847791	1.07555e-10	0	12.27
641.325	589.1	[M+H]+ 640.319				NA	717144	1.07952e-10	0	112.97
461.248	828	[M+Na]+ 438.259	[667][M]+			NA	1.09709e+06	1.105e-10	0	118.11
263.664	410.47					NA	3.05762e+06	1.10526e-10	0	136.3
446.258	121.9					NA	1.58019e+06	1.10738e-10	0	10.77
790.377	503.86					NA	2.70069e+06	1.11076e-10	0	46.39
727.377	839					NA	338095	1.11096e-10	0	117.27
624.26	547.65					NA	383003	1.13184e-10	0	150.94
392.818	79.91					NA	780992	1.13328e-10	0	108.14
349.181	1111.6					NA	314751	1.13755e-10	0	116.69
710.47	875.36		[1158][M+1]+	C39H68NO8P;	PE(14:0/20:5(5Z,8Z,11Z,14Z,17Z)); PE(14:1(9Z)/20:4(5Z,8Z,11Z,14Z)); PE(14:1(9Z)/20:4(8Z,11Z,14Z,17Z)); PE(16:1(9Z)/18:4(6Z,9Z,12Z,15Z)); PE(18:4(6Z,9Z,12Z,15Z)/16:1(9Z));	HMDB0008840; HMDB0008871; HMDB0008872; HMDB0008964; HMDB0009188;	783643	1.14326e-10	0	118.17
589.303	514.74		[947][M+1]+			NA	2.37749e+06	1.14409e-10	0	115.04
463.227	435.05	[M+Na]+ 440.237		C22H36N2O5S;	Tirofiban;	HMDB0014913;	1.83953e+06	1.14453e-10	0	82.88
668.358	506.38		[1099][M]+			NA	2.24443e+06	1.15669e-10	0	35.74
544.741	75.13					NA	644644	1.1577e-10	0	77.46
448.182	622.08	[M+K]+ 409.219				NA	652198	1.16041e-10	0	117.99
507.278	572.03	[M+Na]+ 484.289 [M+H-CO2]+ 550.261				NA	3.41107e+06	1.16633e-10	0	10.53
306.078	795.03			C18H11NO4;	Cepharadione A;	HMDB0034364;	347280	1.16944e-10	0	73.84
674.341	519.58		[1105][M+1]+			NA	4.31041e+06	1.17028e-10	0	115.94
213.167	629.99		[83][M+1]+			NA	3.38772e+07	1.18008e-10	0	12.4
430.262	1011.18		[562][M+1]+			NA	7.88727e+06	1.18671e-10	0	13.18
628.496	1064.84					NA	4.84473e+06	1.18928e-10	0	148.39
383.216	844.49					NA	409233	1.21205e-10	0	96.16
194.105	669.49					NA	585082	1.21436e-10	0	35.31
432.239	619.77					NA	1.68443e+07	1.22595e-10	0	7.9
691.491	1109.19					NA	1.97498e+06	1.2342e-10	0	118.19
356.686	601.03					NA	2.68106e+06	1.23766e-10	0	111.17
207.569	548.88					NA	998055	1.23858e-10	0	85.81
454.344	524.05		[643][M+1]+			NA	2.1575e+07	1.24009e-10	0	103.17
380.161	637.76					NA	4.16331e+06	1.25909e-10	0	115.64
368.052	579.68		[408][M+1]+			NA	111584	1.27158e-10	0	148.66
658.371	485.09					NA	1.89569e+06	1.27647e-10	0	135.16
198.006	108.62					NA	2.03204e+06	1.28179e-10	0	49.09
308.161	465.28					NA	1.82808e+06	1.31775e-10	0	123.56
363.226	933.53		[393][M+2]+			NA	162969	1.32122e-10	0	120.55
551.352	950.98	[M+Na]+ 528.363				NA	252552	1.33005e-10	0	126.33
247.143	426.29			C14H18N2O2;	Lenticin;	HMDB0061115;	2.53854e+07	1.36771e-10	0	13.37
587.326	458.47		[941][M+2]+			NA	108487	1.37323e-10	0	179.53
227.174	596.45					NA	4.78145e+06	1.37673e-10	0	10.35
828.432	598.7					NA	955842	1.38017e-10	0	118.26
233.585	788.51		[116][M]2+			NA	5.41976e+06	1.41977e-10	0	10.28
344.804	74.69					NA	1.00391e+06	1.43864e-10	0	67.71
254.6	788.5		[161][M+1]2+	C25H32O11;	(7'R,8'R)-4,7'-Epoxy-3'-methoxy-4',5,9,9'-lignanetetrol 9'-glucoside;	HMDB0038710;	2.39653e+06	1.45221e-10	0	12.07
426.18	1118.98		[545][M+1]+			NA	764079	1.45912e-10	0	99.8
538.377	1129.87		[843][M+1]2+			NA	4.36385e+06	1.46187e-10	0	115.11
302.068	823.61					NA	17280.9	1.49751e-10	0	137.34
687.329	541.26		[1134][M]+			NA	7.65262e+06	1.50366e-10	0	143.46
254.118	292.92			C11H16ClN5; C16H15NO2;	Proguanil; Ethyl 3-methyl-9H-carbazole-9-carboxylate; Cinnamyl anthranilate;	HMDB0015263; HMDB0032758; HMDB0041319;	9.41521e+06	1.51387e-10	0	9.63
380.065	447.03			C16H13NO10;	2-({[3,4-dihydroxy-5-(3,4,5-trihydroxybenzoyloxy)phenyl](hydroxy)methylidene}amino)acetic acid;	HMDB0128325;	20308.2	1.52358e-10	0	180.99
485.238	575.81			C24H36O10;	Plantaricin BN;	HMDB0038238;	7.80926e+06	1.55333e-10	0	149.04
439.131	1096.11					NA	1075797	1.58424e-10	0	92.89
279.063	93.53					NA	4.2742e+06	1.59284e-10	0	109.35
647.3	505.95		[1061][M]+			NA	8.63662e+06	1.62519e-10	0	104.79
182.08	83.98	[M+Na+NH3]+ 142.065				NA	825921	1.66367e-10	0	35.17
340.105	822.48			C12H21NO8S;	Topiramate; N-(1-Deoxy-b-D-fructopyranosyl) (R)C(S)S-alliin;	HMDB0005034; HMDB0040829;	522944	1.66429e-10	0	85.35
352.221	649.27					NA	1.04443e+06	1.68077e-10	0	82.94
209.172	667.3		[74][M+1]+			NA	1.11881e+07	1.68895e-10	0	14.01
206.116	510.54			C12H15NO2;	1-(2,3-Dihydro-1H-pyrrolizin-5-yl)-1,4-pentanedione;	HMDB0040046;	942690	1.71016e-10	0	48.69
510.269	674.6		[772][M+2]+	C28H36N4O3S;	ID14326;	HMDB0060828;	1.0184e+07	1.71526e-10	0	91.38
227.004	60.41			C10H10S3;	2,2'-Dithenyl sulfide;	HMDB0032982;	3426778	1.75178e-10	0	9.12
676.347	554.48					NA	1369270	1.75305e-10	0	118.77
434.201	638.01					NA	540328	1.77347e-10	0	132.73
300.117	83.72	[M+H-CH4]+ 315.141				NA	3.15533e+06	1.788e-10	0	83.28
675.33	466.89					NA	5.27044e+06	1.79179e-10	0	124.28
622.315	497.37					NA	6.23545e+06	1.79441e-10	0	115.93
484.323	828.27					NA	1.0467e+07	1.79949e-10	0	121.17
424.361	895.16		[544][M]+			NA	247736	1.83109e-10	0	111.87
233.152	726.8			C10H20N2O4;	Spermic acid 2; Isoleucyl-Threonine; Leucyl-Threonine; Threonylisoleucine; Threonylleucine;	HMDB0013075; HMDB0028917; HMDB0028939; HMDB0029064; HMDB0029065;	62931.2	1.83979e-10	0	123.58
215.603	565.56					NA	307154	1.84496e-10	0	144.31
480.231	625.69					NA	14104.2	1.85888e-10	0	179.4
397.181	839	[M+Na]+ 374.193		C18H30O8;	6-Epi-7-isocucurbic acid glucoside;	HMDB0029782;	193004	1.86438e-10	0	120.93
335.102	398.04			C17H19ClN2OS;	Chlorpromazine-N-oxide; hydroxychlorpromazine;	HMDB0060573; HMDB0060991;	3.66923e+06	1.89052e-10	0	55.66
176.092	1158.26			C7H13NO4;	N-Carboxyethyl-g-aminobutyric acid; 2-Aminoheptanedioic acid; Calystegine B5; Calystegine B2; hydroxyvalerylglycine;	HMDB0002201; HMDB0034252; HMDB0036383; HMDB0038594; HMDB0094717;	692929	1.89236e-10	0	11.71
208.955	63.6					NA	6.84584e+06	1.89994e-10	0	9.84
507.242	425.02			C30H34O7;	2-(2,4-dihydroxyphenyl)-3-(3,7-dimethylocta-2,6-dien-1-yl)-5,7-dihydroxy-6-(4-hydroxy-3-methylbut-2-en-1-yl)-4H-chromen-4-one; 2-(2,4-dihydroxyphenyl)-5,7-dihydroxy-3-(4-hydroxy-3,7-dimethylocta-2,6-dien-1-yl)-6-(3-methylbut-2-en-1-yl)-4H-chromen-4-one; 2-(2,4-dihydroxyphenyl)-5,7-dihydroxy-3-[4-hydroxy-3-(4-methylpent-3-en-1-yl)but-2-en-1-yl]-6-(3-methylbut-2-en-1-yl)-4H-chromen-4-one; 2-(2,4-di…	HMDB0129711; HMDB0129712; HMDB0129713; HMDB0129714; HMDB0129715;	4392331	1.90956e-10	0	11.31
227.058	570.74	[M+Na]+ 204.068		C14H8N2;	Eupolauridine;	HMDB0030182;	6.29128e+07	1.92265e-10	0	21.03
395.298	799.41			C27H38O2;	7,8-Dehydro-beta-micropteroxanthin;	HMDB0038506;	1.38136e+06	1.92588e-10	0	104.07
488.283	768.77	[M+H+NH3]+ 470.249				NA	1.57261e+06	1.93249e-10	0	104.32
375.08	625.58					NA	191292	1.93591e-10	0	120.57
212.163	519.88					NA	426664	1.98448e-10	0	5.32
213.135	505.35					NA	3.57641e+07	1.98905e-10	0	13.96
338.713	516.36					NA	1373955	1.99195e-10	0	147.24
330.673	498.5					NA	846540	2.00405e-10	0	122.85
213.149	513.83	[M+H-CO2]+ 256.132		C13H20O5;	1-Methoxy-1-(2,4,5-trimethoxyphenyl)-2-propanol; 2-[4-(3-Hydroxypropyl)-2-methoxyphenoxy]-1,3-propanediol;	HMDB0031772; HMDB0040352;	8.13367e+07	2.01308e-10	0	17.38
463.3	956.8	[M+Na]+ 440.311				NA	1.04764e+06	2.02541e-10	0	146.63
319.2	609.98					NA	1.4572e+06	2.02602e-10	0	123.13
544.309	672.35					NA	448205	2.03993e-10	0	117.55
367.236	1030.8	[M+Na]+ 344.247	[409][M]+	C21H32N2O2;	16b-Hydroxystanozolol; 4b-Hydroxystanozolol; 3'-Hydroxystanozolol;	HMDB0003166; HMDB0003318; HMDB0006001;	619988	2.04941e-10	0	117.06
181.992	61.41					NA	1.73703e+06	2.06537e-10	0	45.63
503.374	954.25		[755][M+1]+	C31H50O5;	Ganoderiol I;	HMDB0037778;	1.94718e+07	2.09307e-10	0	10.04
276.817	74.82					NA	621772	2.10558e-10	0	145.63
864.457	528.09			C44H61N7O11;	Casomorphin;	HMDB0059787;	310411	2.1058e-10	0	150.59
374.218	665.58					NA	4.50232e+07	2.12004e-10	0	18.65
224.59	622.14					NA	348156	2.12542e-10	0	112.23
558.718	76.11					NA	399642	2.1375e-10	0	84.27
320.159	461.75					NA	4.12654e+06	2.1569e-10	0	109.51
573.365	617.79		[920][M+1]+			NA	202800	2.16137e-10	0	149.62
840.428	525.47					NA	6.66562e+06	2.1921e-10	0	149.46
358.195	426.89					NA	1.56326e+06	2.20651e-10	0	79.75
542.745	74.53					NA	578569	2.22979e-10	0	77.15
356.241	774.52					NA	3.58144e+06	2.26678e-10	0	101
316.075	306.25			C15H13N3O3S;	Oxfendazole;	HMDB0031812;	815785	2.28019e-10	0	117.32
274.102	82.93					NA	102403	2.29999e-10	0	97.89
409.313	846.2	[M+H]+ 408.306	[507][M]+	C28H40O2;	Ganodosterone;	HMDB0039148;	1.18619e+06	2.30126e-10	0	38.76
633.32	518.37					NA	544680	2.31216e-10	0	46.51
414.8	77.86					NA	379431	2.31846e-10	0	107.26
446.885	1233.42					NA	729560	2.33308e-10	0	103.6
286.135	769.73		[235][M+1]+			NA	161620	2.39075e-10	0	120.46
390.269	1062.36		[464][M+1]+			NA	1.7328e+06	2.43765e-10	0	123.2
605.837	550.91		[986][M+1]+			NA	1.34003e+06	2.49281e-10	0	114.53
335.909	78.44					NA	480573	2.50459e-10	0	185.8
593.326	568.66		[957][M]+			NA	250986	2.52897e-10	0	182.7
672.36	689.34					NA	238574	2.53655e-10	0	116.13
664.4	483.07					NA	617048	2.56619e-10	0	117.37
703.375	607.92					NA	855234	2.57672e-10	0	118.32
286.672	538.43					NA	543796	2.59343e-10	0	117.57
579.338	512.89					NA	166221	2.61856e-10	0	116.2
220.08	82.83	[M+H-C6H10O5]+ 381.127		C14H23NO11;	N-Acetyl-9-O-lactoylneuraminic acid;	HMDB0000768;	1.84885e+06	2.63233e-10	0	134.37
675.35	447.99					NA	324094	2.65388e-10	0	117.1
673.337	519.69		[1105][M]+			NA	1.54982e+07	2.65609e-10	0	112.45
600.436	764.97		[972][M+1]+			NA	618830	2.65645e-10	0	122.04
424.869	75.13					NA	516064	2.66078e-10	0	64.38
747.367	609.91		[1201][M]+			NA	1.48169e+06	2.69118e-10	0	146.73
507.254	858.7					NA	7956610	2.73091e-10	0	99.46
240.858	75.38					NA	745936	2.739e-10	0	70.8
577.314	512.54		[928][M+1]+			NA	1997724	2.76092e-10	0	114.77
580.31	557.03					NA	476363	2.76968e-10	0	144.6
309.186	883.33			C21H24O2;	Gestrinone;	HMDB0002720;	54174.8	2.81073e-10	0	118.57
563.243	597.21					NA	673059	2.82634e-10	0	118.2
593.827	577.73					NA	2.12729e+06	2.86948e-10	0	114.98
420.186	1241.76	[M+H]+ 419.178				NA	689321	2.88152e-10	0	81.37
463.132	1235.24					NA	464367	2.89379e-10	0	103.37
488.355	914.86					NA	10897589	2.90307e-10	0	159.32
730.374	593.19		[1184][M]+			NA	1.63656e+06	2.93239e-10	0	119.07
551.222	832.39					NA	806866	2.96776e-10	0	100.35
382.278	628.26					NA	378217	2.97869e-10	0	107.59
282.659	416.89					NA	45967.7	3.06973e-10	0	167.85
687.35	625.63					NA	4.44514e+06	3.11363e-10	0	54.11
666.313	445.65		[1094][M+1]+	C33H47NO13;	Natamycin;	HMDB0014964;	287930	3.12923e-10	0	107.66
403.159	506.73			C18H26O10;	Benzyl beta-primeveroside; Benzyl O-[arabinofuranosyl-(1->6)-glucoside];	HMDB0041190; HMDB0041514;	383634	3.21784e-10	0	121.38
313.069	528.21			C17H12O6;	Aflatoxin B1; 3-Hydroxy-8,9-dimethoxycoumestan; 3',4,4'-Trihydroxypulvinone; De-O-methyldihydrosterigmatocystin; Aloe emodin w-acetate;	HMDB0006552; HMDB0030561; HMDB0030563; HMDB0033658; HMDB0033915;	973210	3.22459e-10	0	84.75
663.309	588.93	[M+Na]+ 640.319				NA	624856	3.22471e-10	0	117.36
282.843	76.57	[M+Na]+ 259.853				NA	1.01585e+06	3.22478e-10	0	71.05
726.491	665.1			C43H67NO8;	Spirolide E;	HMDB0030494;	194721	3.23672e-10	0	149.36
477.771	578.26					NA	113485	3.26971e-10	0	148.42
428.824	75.12					NA	1.67597e+06	3.27341e-10	0	71.09
502.283	520.39					NA	5477610	3.28942e-10	0	124.32
767.339	604.47		[1222][M]+	C37H49N7O9S;	Pentagastrin;	HMDB0014329;	724881	3.33168e-10	0	113.56
570.347	485.09					NA	1337038	3.33514e-10	0	113.12
369.123	964.02					NA	1.24986e+06	3.35021e-10	0	128.17
324.189	407.23					NA	539547	3.37615e-10	0	38.27
458.23	521.44					NA	412720	3.38473e-10	0	91.72
662.818	438.94					NA	2.14779e+06	3.43393e-10	0	141.16
634.448	943.49	[M+H+NH3]+ 616.415	[1039][M]+	C40H56O5;	Crassostrea Secocarotenoid; (3S,3'S,5R,5'R,6R)-3,6-Epoxy-5,6-dihydro-3',5,8'-trihydroxy-beta,kappa-caroten-6'-one; (3S,3'S,5R,5'R,6R)-6,7-Didehydro-5,6-dihydro-3,3',5,8'-tetrahydroxy-beta,kappa-caroten-6'-one;	HMDB0037789; HMDB0037795; HMDB0037796;	544363	3.43995e-10	0	144.74
733.546	832.01		[1188][M+1]+			NA	293080	3.45881e-10	0	121.11
380.249	769.72		[442][M+1]+			NA	194991	3.47306e-10	0	102.48
363.308	978.38	[M+H]+ 362.301				NA	2.01333e+06	3.5136e-10	0	97.48
729.394	680.51		[1183][M]+			NA	246443	3.51594e-10	0	143.34
378.234	604.62	[M+Na]+ 355.245				NA	4.68947e+06	3.51738e-10	0	105.37
343.094	538.28					NA	3.74291e+06	3.52192e-10	0	93.69
302.303	805.16			C18H39NO2;	Sphinganine;	HMDB0000269;	844226	3.58529e-10	0	88.4
240.133	477.09		[130][M]+			NA	4.59516e+06	3.67633e-10	0	12.21
761.451	591.2		[1216][M]+			NA	1.03079e+06	3.68021e-10	0	118.39
453.228	464.11					NA	9.86946e+06	3.72528e-10	0	114.65
489.268	491.52			C24H40O10;	alpha-Ionol O-[arabinosyl-(1->6)-glucoside];	HMDB0038732;	603707	3.75143e-10	0	9.33
528.836	85.34					NA	353552	3.88274e-10	0	116.72
642.306	447.94			C30H47N3O10S;	S-(9-deoxy-delta9,12-PGD2)-glutathione; S-(PGA2)-glutathione; S-(PGJ2)-glutathione; 12-Oxo-c-LTB3;	HMDB0013058; HMDB0013062; HMDB0013063; HMDB0060154;	1.06552e+06	3.90895e-10	0	122.89
384.704	530.73		[454][M+1]2+			NA	708388	3.95694e-10	0	84.02
537.264	544.53					NA	1.84432e+06	3.97781e-10	0	114.51
569.294	548.35			C29H44O11;	Canesceol; 11-alpha-O-beta-D-Glucopyranosyl-16alpha-O-methylneoquassin;	HMDB0034084; HMDB0039773;	1.6144e+06	4.09367e-10	0	134.23
312.675	466.58					NA	662976	4.09779e-10	0	127.5
410.187	553.1	[M+Na]+ 387.198				NA	2.62124e+06	4.12236e-10	0	79.14
733.356	567.17					NA	2.29609e+06	4.14864e-10	0	147.66
312.132	786.29			C12H17N5O5;	1,7-Dimethylguanosine; N2,N2-Dimethylguanosine;	HMDB0001961; HMDB0004824;	2.54819e+06	4.17576e-10	0	79.73
302.889	71.03					NA	3162432	4.21597e-10	0	58.77
571.458	1011.07		[917][M+1]+			NA	4.54601e+06	4.21802e-10	0	48.16
586.324	458.08		[941][M+1]+			NA	1.61682e+06	4.23925e-10	0	118.64
679.361	486.11					NA	1656147	4.26446e-10	0	134.25
466.224	91.9					NA	2.46682e+06	4.29718e-10	0	98.3
432.739	1239.39					NA	33828	4.29878e-10	0	158.92
604.312	557.49		[982][M+1]+			NA	2.84044e+07	4.30492e-10	0	152.1
349.281	982.32	[M+Na]+ 326.291	[372][M]+			NA	3.02877e+06	4.30719e-10	0	100.86
702.335	601.12		[1152][M+1]+			NA	1.05715e+06	4.32096e-10	0	108.99
352.182	614.38	[M+Na]+ 329.193				NA	642096	4.32148e-10	0	92.52
308.976	92.29					NA	2296262	4.38227e-10	0	109.25
510.29	563.14					NA	2.8687e+06	4.42302e-10	0	94.83
729.338	429.73		[1182][M]+			NA	1.34095e+07	4.46124e-10	0	113.31
363.205	542.23		[396][M+1]2+			NA	922688	4.4635e-10	0	118.02
416.799	75.23					NA	1.25542e+06	4.55207e-10	0	71.04
272.004	30.35					NA	653616	4.55261e-10	0	122.13
678.328	523.83		[1113][M+1]+			NA	3.02679e+06	4.55317e-10	0	114.84
328.222	421.64					NA	49391.4	4.56614e-10	0	160.01
691.372	512.73		[1139][M]+			NA	338283	4.65766e-10	0	121.55
276.897	97.29					NA	2013104	4.72541e-10	0	65.28
516.813	558.31		[801][M+1]2+			NA	1.16732e+06	4.76488e-10	0	77.61
244.024	637.89					NA	1101865	4.78567e-10	0	35.48
361.17	79.76			C21H20N4O2;	Lepidine C; Lepidine;	HMDB0032717; HMDB0033437;	475782	4.79767e-10	0	84.84
614.337	903.91		[1002][M+1]+			NA	3.41789e+06	4.8127e-10	0	135.78
642.377	526.94		[1051][M+1]+			NA	2.13882e+06	4.8536e-10	0	119.07
378.236	542.78					NA	2.57264e+06	4.85583e-10	0	100.84
564.798	74.41					NA	909962	4.91176e-10	0	71.04
729.373	452.36					NA	15488351	4.9404e-10	0	117.31
461.228	544.27					NA	729464	5.04879e-10	0	117.79
367.204	449.08		[406][M+1]+			NA	609340	5.06069e-10	0	78.7
154.977	1295.5	[M+H]+ 153.97				NA	393049	5.13474e-10	0	35.52
706.343	750.62					NA	133693	5.14192e-10	0	130.33
397.206	459.93			C21H32O5S; C17H32O10;	Pregnenolone sulfate; 1-Hexanol arabinosylglucoside; 3beta-Hydroxypregn-5-en-20-one sulfate;	HMDB0000774; HMDB0031689; HMDB0060382;	469628	5.14661e-10	0	116.88
313.105	625.49			C18H16O5;	Cabreuvin; 4',5,7-Trimethoxyflavone; (¬±)-Dulciol E; 3',4',5'-Trimethoxyflavone; 5-Hydroxy-4',7-dimethoxy-6-methylflavone;	HMDB0030679; HMDB0030842; HMDB0031385; HMDB0033639; HMDB0036411;	1.5534e+06	5.17059e-10	0	108.56
638.298	736.67	[M+H+NH3]+ 620.264				NA	1.20429e+06	5.21437e-10	0	118.77
251.669	432.92					NA	4.58307e+06	5.22824e-10	0	98.19
751.347	519.01		[1208][M]+			NA	2.98062e+06	5.24716e-10	0	90.04
500.757	613.13					NA	698352	5.24972e-10	0	67.57
557.217	658.56	[M+Na]+ 534.228	[888][M]+			NA	384212	5.27407e-10	0	144.2
669.361	517.87		[1100][M+1]+			NA	452236	5.30227e-10	0	121.58
233.163	498.58	[M+K]+ 194.2 [M+Na]+ 210.174 [M+H]+ 232.156		C14H20N2O;	Tymazoline; 2,6-Pipecoloxylidide; norfentanyl;	HMDB0015693; HMDB0060725; HMDB0061006;	845177	5.3317e-10	0	5.63
248.146	568.32		[147][M+1]+			NA	1.49944e+07	5.34727e-10	0	77.59
905.44	547.64		[1288][M+1]+			NA	1.21084e+06	5.35824e-10	0	114.03
483.253	80.74			C25H39O7P;	1-(4Z,7Z,10Z,13Z,16Z,19Z-docosahexaenoyl)-glycero-3-phosphate; LysoPA(22:6(4Z,7Z,10Z,13Z,16Z,19Z)/0:0);	HMDB0062307; HMDB0114755;	661393	5.42536e-10	0	96.57
191.052	448.18		[47][M+1]+			NA	2.60814e+06	5.43465e-10	0	10.45
443.217	1060.6					NA	1.20176e+07	5.53436e-10	0	164.76
314.143	872.55		[290][M+1]+			NA	1.41104e+06	5.56595e-10	0	92.54
394.724	601.01					NA	525167	5.60672e-10	0	133.01
453.279	575.39		[644][M]+			NA	2.07341e+06	5.6775e-10	0	73.42
682.337	484.98					NA	702619	5.78133e-10	0	117.79
420.727	514.87		[533][M+1]2+			NA	3.80906e+06	5.79644e-10	0	142.7
645.493	970.74		[1057][M+1]+			NA	238705	5.82887e-10	0	142.32
227.138	494			C11H18N2O3;	Pentobarbital; Amobarbital;	HMDB0014457; HMDB0015440;	1.12869e+07	5.82963e-10	0	12.19
509.199	578.46			C25H32O11;	(7'R,8'R)-4,7'-Epoxy-3'-methoxy-4',5,9,9'-lignanetetrol 9'-glucoside;	HMDB0038710;	1.03457e+06	5.83571e-10	0	92.77
970.531	569.55					NA	651176	5.85118e-10	0	117.82
308.006	490.08					NA	579577	5.89975e-10	0	81.93
733.392	614.77		[1186][M+1]+			NA	3.80146e+06	5.91058e-10	0	91.24
892.488	575.2					NA	750862	5.95473e-10	0	145.41
363.187	724.6					NA	276641	6.00697e-10	0	121.04
705.414	593.97					NA	198126	6.03142e-10	0	149.7
197.152	673.44	[M+H-NH3]+ 213.172	[60][M]+			NA	1122216272	6.0518e-10	0	19.26
791.412	562.29	[M+H]+ 790.405	[1238][M]+			NA	5.99177e+06	6.1014e-10	0	136.73
437.202	563.69					NA	1.06451e+07	6.10458e-10	0	5.65
411.349	942.42		[508][M+1]+	C25H46O4;	MG(0:0/22:2(13Z,16Z)/0:0); MG(22:2(13Z,16Z)/0:0/0:0);	HMDB0011553; HMDB0011583;	1.949e+06	6.15752e-10	0	38.38
401.26	535.55		[491][M]+			NA	1.0204e+06	6.25602e-10	0	118.26
891.484	575.3		[1283][M+2]+			NA	362688	6.3036e-10	0	150.76
454.249	768.75		[641][M+1]+			NA	1.42874e+07	6.31605e-10	0	7.01
465.304	627.64					NA	164740	6.41589e-10	0	34.51
422.82	74.47					NA	965857	6.42802e-10	0	77.6
518.243	86.6					NA	1.32443e+06	6.46525e-10	0	188.05
227.174	588.02					NA	1.38344e+07	6.47647e-10	0	9.79
655.339	544.65		[1074][M]+			NA	5.73327e+06	6.51351e-10	0	115.86
348.208	626.93					NA	1.0366e+06	6.52859e-10	0	79.22
502.305	562.3		[753][M+1]+			NA	1.99439e+06	6.56842e-10	0	8.44
197.067	329.48			C7H8N4O3;	1,3-Dimethyluric acid; 3,7-Dimethyluric acid; 1,9-Dimethyluric acid; 7,9-Dimethyluric acid; 1,7-Dimethyluric acid;	HMDB0001857; HMDB0001982; HMDB0002026; HMDB0004308; HMDB0011103;	3.11397e+06	6.57559e-10	0	97.22
391.203	587.75		[467][M+1]+			NA	1.06583e+06	6.57732e-10	0	96.69
294.099	931.3		[249][M+1]+			NA	909208	6.58485e-10	0	59.11
315.1	616.41	[M+K]+ 276.136 [M+H]+ 314.093		C16H20O4;	Acetylpterosin C;	HMDB0030764;	2.11507e+06	6.58962e-10	0	118.96
336.187	466.36			C18H26ClN3O;	Hydroxychloroquine;	HMDB0015549;	157738	6.66332e-10	0	156.54
411.734	525.43		[510][M]2+	C43H69NO14;	Solacauline;	HMDB0029373;	312632	6.70995e-10	1e-08	73.77
555.242	613.57	[M+Na]+ 532.253				NA	501952	6.71883e-10	1e-08	117.43
526.219	648.43					NA	6.09939e+06	6.8416e-10	1e-08	120.25
587.361	581.77		[943][M+1]+			NA	961468	6.9101e-10	1e-08	153.18
603.308	557.62	[M+Na]+ 580.319	[982][M]+			NA	3.85435e+06	6.91444e-10	1e-08	115.81
307.127	408.38					NA	812307	6.98049e-10	1e-08	92.77
655.27	627.47			C36H38N4O8;	Coproporphyrin III; Coproporphyrin II; Coproporphyrin I; Coproporphyrin IV; Isocoproporphyrin;	HMDB0000570; HMDB0000611; HMDB0000643; HMDB0000644; HMDB0000697;	4.26036e+06	6.98637e-10	1e-08	119.52
394.195	525.18					NA	3.93852e+06	6.98795e-10	1e-08	13.98
461.263	526.48			C23H41O7P;	1-(8Z,11Z,14Z-eicosatrienoyl)-glycero-3-phosphate; LysoPA(20:3(5Z,8Z,11Z)/0:0); LysoPA(20:3(8Z,11Z,14Z)/0:0);	HMDB0062313; HMDB0114747; HMDB0114759;	1.88463e+07	6.99881e-10	1e-08	6.9
652.791	73.25					NA	767883	7.00617e-10	1e-08	71.01
244.152	69.39					NA	273454	7.06718e-10	1e-08	87.57
590.422	946.86	[M+H+NH3]+ 572.388	[954][M]+			NA	713002	7.08854e-10	1e-08	113.42
309.213	589.61					NA	900278	7.10079e-10	1e-08	118.01
633.289	627.37					NA	4.52178e+06	7.22973e-10	1e-08	136.14
452.722	547.74	[3M+Na+K]2+ 281.162	[639][M]2+			NA	1.43339e+06	7.26809e-10	1e-08	114.33
263.146	914.85			C11H22N2O3S; C19H18O;	Isoleucyl-Methionine; Leucyl-Methionine; Methionyl-Isoleucine; Methionyl-Leucine; Alnustone;	HMDB0028913; HMDB0028935; HMDB0028976; HMDB0028977; HMDB0031664;	2.20648e+06	7.28506e-10	1e-08	12.97
296.13	430.77		[252][M+1]+	C18H17NO3;	7-Hydroxyheptaphylline; 3-hydroxy-1-methyl-4,5-diphenylpiperidine-2,6-dione; 3-hydroxy-1-methyl-2,6-dioxo-4,5-diphenylpiperidin-1-ium;	HMDB0041245; HMDB0134789; HMDB0134799;	1.41425e+06	7.41653e-10	1e-08	8.92
352.182	531.3					NA	430410	7.42361e-10	1e-08	104.19
809.441	901.68					NA	4.97998e+06	7.47653e-10	1e-08	148.65
558.794	73.12					NA	638407	7.49588e-10	1e-08	91.83
357.171	914.85			C21H24O5;	Fragransol C; Chalepin acetate; Myricanone; Mammea B/AD cyclo D; Mammea B/AC cyclo D;	HMDB0030333; HMDB0030666; HMDB0030798; HMDB0033879; HMDB0033880;	6.53863e+06	7.60854e-10	1e-08	83.37
789.444	600.98		[1235][M+1]+			NA	181694	7.6789e-10	1e-08	142.87
412.85	74.46					NA	1.42764e+06	7.80823e-10	1e-08	64.9
290.127	503.01					NA	6.7015e+06	7.81939e-10	1e-08	80.53
491.248	496.26			C30H34O6;	Rubraflavone C; 2-(2,4-dihydroxyphenyl)-3-(3,7-dimethylocta-2,6-dien-1-yl)-6,7-dihydroxy-8-(3-methylbut-2-en-1-yl)-4H-chromen-4-one; 2-(2,4-dihydroxyphenyl)-3-(3,7-dimethylocta-2,6-dien-1-yl)-7-hydroxy-8-(4-hydroxy-3-methylbut-2-en-1-yl)-4H-chromen-4-one; 2-(2,4-dihydroxyphenyl)-7-hydroxy-3-(4-hydroxy-3,7-dimethylocta-2,6-dien-1-yl)-8-(3-methylbut-2-en-1-yl)-4H-chromen-4-one; 2-(2,4-dihydroxyphen…	HMDB0030630; HMDB0129655; HMDB0129656; HMDB0129657; HMDB0129658;	239941	7.84473e-10	1e-08	126.12
664.346	572.25					NA	1.35853e+06	7.888e-10	1e-08	78.84
435.196	395.23					NA	413988	7.95527e-10	1e-08	132.39
748.537	872.69	[M+H+NH3]+ 730.503	[1205][M]+			NA	8.75843e+06	7.98671e-10	1e-08	112.46
752.35	519.12		[1208][M+1]+			NA	634123	8.0259e-10	1e-08	117.69
235.106	125.96			C12H14N2O3;	5-Methoxytryptophan; S-4-Hydroxymephenytoin; 4'-hydroxymephenytoin;	HMDB0002339; HMDB0013894; HMDB0060968;	2.79268e+06	8.14577e-10	1e-08	102.42
305.156	1234.18					NA	7.05369e+06	8.16299e-10	1e-08	15.44
450.221	634.95					NA	1.70689e+06	8.2505e-10	1e-08	14.58
471.748	651.47					NA	151188	8.41532e-10	1e-08	130.73
245.225	779.66					NA	1.91493e+08	8.42327e-10	1e-08	16.69
526.428	1014.45	[M+H+NH3]+ 508.395	[822][M]+			NA	2.72975e+06	8.44788e-10	1e-08	147.98
192.126	450.32	[M+2H]2+ 382.238				NA	1.53983e+07	8.54296e-10	1e-08	12.14
213.158	543.21			C11H20N2O2;	1,4'-Bipiperidine-1'-carboxylic acid;	HMDB0060336;	5.34232e+07	8.62353e-10	1e-08	14.96
418.286	1055.85		[525][M+1]+			NA	695259	8.67435e-10	1e-08	35.1
312.154	520.07			C20H22ClN;	Pyrrobutamine;	HMDB0240248;	2.82083e+06	8.69324e-10	1e-08	124.47
427.255	538.9					NA	1.62831e+07	8.70905e-10	1e-08	120.67
351.201	642.09			C16H30O8;	trans-p-Menthane-1,7,8-triol 8-glucoside; (1R,2R,4S)-p-Menthane-1,2,8-triol 8-glucoside; (1S,2R,4R,8S)-p-Menthane-2,8,9-triol 2-glucoside; (1S,2R,4R,8S)-p-Menthane-2,8,9-triol 9-glucoside;	HMDB0034784; HMDB0039894; HMDB0039977; HMDB0039978;	142243	8.76803e-10	1e-08	91.12
385.29	978.38	[M+Na]+ 362.301				NA	6.74424e+06	8.79483e-10	1e-08	136.29
323.126	737.77			C12H22N2O6S; C20H18O4;	D-Pantothenoyl-L-cysteine; Glabrene; Phaseollin; (-)-Shinpterocarpin; 2,3-Dihydro-4-(4-methoxyphenyl)-1H-phenalene-1,2,3-triol;	HMDB0006834; HMDB0029530; HMDB0034173; HMDB0041167; HMDB0041399;	947569	8.84368e-10	1e-08	82.31
860.423	514.26					NA	1.67371e+06	8.88985e-10	1e-08	141.76
359.18	525.27	[M+Na]+ 336.192				NA	1.31987e+07	8.94251e-10	1e-08	99.65
422.19	621.02			C26H28ClNO2;	1-chloro-4-{4-[2-(dimethylamino)ethoxy]phenyl}-3,4-diphenylbut-3-en-2-ol; 2-(4-chloro-1-{4-[2-(dimethylamino)ethoxy]phenyl}-2-phenylbut-1-en-1-yl)phenol; 2-(4-chloro-1-{4-[2-(dimethylamino)ethoxy]phenyl}-1-phenylbut-1-en-2-yl)phenol; 2-(4-chloro-1,2-diphenylbut-1-en-1-yl)-5-[2-(dimethylamino)ethoxy]phenol; 4-(4-chloro-1-{4-[2-(dimethylamino)ethoxy]phenyl}-2-phenylbut-1-en-1-yl)phenol;	HMDB0143630; HMDB0143631; HMDB0143632; HMDB0143636; HMDB0143638;	4.95507e+06	9.24021e-10	1e-08	70.83
650.311	561.95					NA	675868	9.25736e-10	1e-08	117.3
469.014	581.17			C16H12N4O9S2;	C.I. Pigment Yellow 100; 5-Hydroxy-1-(4-sulfophenyl)-4-[(E)-(4-sulfophenyl)diazenyl]-1H-pyrazole-3-carboxylic acid;	HMDB0037722; HMDB0059914;	687587	9.27074e-10	1e-08	160.01
230.099	552.27					NA	194799	9.3257e-10	1e-08	115.61
248.127	644.97		[150][M]+	C12H16N4O2; C11H20O6;	Histidylproline diketopiperazine; Prenyl glucoside; (E)-2-Methyl-2-buten-1-ol O-beta-D-Glucopyranoside;	HMDB0002053; HMDB0031876; HMDB0033064;	691046	9.32871e-10	1e-08	74.66
452.3	1147.08	[M+2Na]2+ 858.622				NA	76772.7	9.38846e-10	1e-08	154.21
213.15	499.92			C12H20O3;	Cucurbic acid; Dihydrojasmonic acid; Vulgarole; Traumatin; 3-Ethenyl-4-hydroxy-2,5-dimethylhex-5-en-2-yl acetate;	HMDB0029388; HMDB0033601; HMDB0035085; HMDB0037326; HMDB0041572;	3.61612e+06	9.41704e-10	1e-08	73.79
318.2	504.03					NA	129864	9.47993e-10	1e-08	141.91
315.251	1055.84	[M+H]+ 314.244		C18H34O4;	Octadecanedioic acid; 9,10-DHOME; 12,13-DHOME; Dibutyl decanedioate; 9,10-Epoxyoctadecanoic acid;	HMDB0000782; HMDB0004704; HMDB0004705; HMDB0041220; HMDB0061650;	523956	9.68237e-10	1e-08	92.35
215.182	673.48		[86][M+1]+			NA	7.38986e+06	9.7539e-10	1e-08	77.67
462.272	800.53		[669][M+1]+			NA	235988	9.81928e-10	1e-08	116.17
251.112	80.45	[M+H]+ 250.105				NA	2.13594e+06	9.859e-10	1e-08	76.97
200.144	130.01					NA	9.45977e+06	1.00059e-09	1e-08	13.37
860.403	582.19	[M+Na+K-H]+ 799.456				NA	383731	1.00296e-09	1e-08	117.2
371.226	421.89			C16H34O9;	Octaethylene glycol;	HMDB0094680;	129020	1.00506e-09	1e-08	115.3
374.693	68.47					NA	1376427	1.00823e-09	1e-08	74.41
552.48	1074.35	[M+H+NH3]+ 534.446	[874][M]+			NA	1.80142e+06	1.00912e-09	1e-08	118.91
749.423	558.61		[1206][M+1]+			NA	3599963	1.01407e-09	1e-08	114.84
332.203	587.74			C23H25NO;	Bicyclomahanimbicine; Bicyclomahanimbine; (¬±)-Currayangine; (+)-Mahanimbicine; Isomurrayazoline;	HMDB0030221; HMDB0030222; HMDB0030223; HMDB0030225; HMDB0030262;	690882	1.0187e-09	1e-08	160.14
660.315	417.97					NA	7.85399e+06	1.02997e-09	1e-08	117.02
566.361	505.89		[907][M+2]+			NA	1.01611e+06	1.03773e-09	1e-08	118.34
284.056	570.65					NA	689581	1.04687e-09	1e-08	38.79
560.838	563.87		[900][M]2+			NA	458893	1.07396e-09	1e-08	80.56
174.991	779.68					NA	3.90531e+06	1.09853e-09	1e-08	11.72
367.08	77.3			C20H14O7;	Daphnoretin methyl ether;	HMDB0039046;	2.69007e+06	1.11629e-09	1e-08	147.83
515.243	124.67			C33H30N4O2;	Telmisartan;	HMDB0015101;	1.13623e+06	1.11909e-09	1e-08	79.48
527.242	501.69					NA	248833	1.13934e-09	1e-08	127.04
295.185	455.07					NA	7.86655e+06	1.14285e-09	1e-08	67.72
901.567	519.54					NA	390430	1.15326e-09	1e-08	144.73
548.316	489.3					NA	1.79582e+06	1.18218e-09	1e-08	97.09
192.075	120.78			C9H9N3O2;	Carbendazim;	HMDB0031769;	7.84897e+06	1.19567e-09	1e-08	12.91
451.161	788.44					NA	1.87606e+07	1.19868e-09	1e-08	5.9
699.337	597.29					NA	4.65055e+06	1.20281e-09	1e-08	124.27
178.026	1317.9					NA	1.14556e+06	1.20842e-09	1e-08	45.72
318.801	75.15					NA	1.98367e+06	1.21972e-09	1e-08	58.47
367.134	688.29	[M+Na]+ 344.145	[412][M]+	C16H24O8;	(-)-erythro-Anethole glycol 1-glucoside; (-)-erythro-Anethole glycol 2-glucoside; Dihydroconiferin;	HMDB0033066; HMDB0033067; HMDB0041509;	958198	1.23163e-09	1e-08	79.09
454.827	73.56					NA	711865	1.24917e-09	1e-08	77.49
519.225	597.18		[808][M]+			NA	584104	1.25056e-09	1e-08	108.11
732.306	572.88					NA	454544	1.25135e-09	1e-08	112.78
562.378	450.8					NA	8.00818e+06	1.26614e-09	1e-08	149.09
408.129	774.7			C16H15F6N5O;	Sitagliptin;	HMDB0015390;	175264	1.26615e-09	1e-08	120.88
636.308	625.44	[M+Na]+ 613.319				NA	9.03384e+06	1.27157e-09	1e-08	144.88
756.41	617.69					NA	415218	1.28512e-09	1e-08	144.37
717.425	590.23					NA	149807	1.28686e-09	1e-08	149.1
449.248	121.9					NA	5.23027e+06	1.30864e-09	1e-08	115.83
546.837	561.72		[862][M]2+	C54H101N3O15P2;	CDP-DG(a-17:0/a-25:0); CDP-DG(a-21:0/a-21:0); CDP-DG(a-21:0/i-21:0); CDP-DG(a-25:0/a-17:0); CDP-DG(a-25:0/i-17:0);	HMDB0116103; HMDB0116119; HMDB0116130; HMDB0116136; HMDB0116144;	1.22314e+06	1.32306e-09	1e-08	77.7
451.183	872.69	[M+K]+ 412.22				NA	1.7077e+07	1.354e-09	1e-08	6.06
432.237	1235.97					NA	2.61193e+07	1.39234e-09	1e-08	8.35
373.703	508.42		[424][M+1]2+			NA	941535	1.39291e-09	1e-08	109.62
646.352	519.29					NA	468057	1.42511e-09	1e-08	99.83
220.037	1308.74					NA	396007	1.43242e-09	1e-08	11.45
400.825	75.13					NA	1.15762e+06	1.44987e-09	1e-08	71.09
651.404	673.56					NA	92916.9	1.46805e-09	1e-08	135.14
281.111	91.54			C13H16N2O5;	Aspartylphenylalanine; L-beta-aspartyl-L-phenylalanine; Phenylalanylaspartic acid;	HMDB0000706; HMDB0011167; HMDB0028991;	3.86705e+06	1.46867e-09	1e-08	8.69
345.183	92.06	[M+H]+ 344.174		C19H24N2O4;	Formoterol; Arformoterol;	HMDB0015118; HMDB0015399;	201232	1.46994e-09	1e-08	120.67
342.2	447.4					NA	1.10757e+08	1.48317e-09	1e-08	16.62
698.405	596.46					NA	1.74009e+07	1.48643e-09	1e-08	132.45
327.139	742.24	[M+Na]+ 304.15	[318][M]+			NA	4.02639e+06	1.49586e-09	1e-08	76.72
976.566	496.25					NA	5.5578e+06	1.52154e-09	1e-08	150
348.128	537.81	[M+K+NH3]+ 292.138				NA	309683	1.54964e-09	1e-08	150.65
636.303	671.68					NA	421609	1.56554e-09	1e-08	49.47
219.603	458.86					NA	1.19925e+06	1.5824e-09	1e-08	114.01
605.346	542.21		[985][M+1]+			NA	5.82956e+06	1.59041e-09	1e-08	148.85
201.111	91.97			C10H16O4;	cis-4-Decenedioic acid; cis-5-Decenedioic acid; 5-Pentyltetrahydro-2-oxo-3-furancarboxylic acid; alpha-Carboxy-delta-nonalactone; (¬±)-Camphoric acid;	HMDB0000603; HMDB0013227; HMDB0030989; HMDB0030990; HMDB0034491;	4.41068e+06	1.59668e-09	1e-08	11.61
327.706	479.67		[312][M+1]+			NA	4.54763e+06	1.61878e-09	1e-08	143.41
283.996	115.21					NA	142981	1.62052e-09	1e-08	110.8
311.09	628.26			C18H14O5;	6,11-Dihydroxy-2,2-dimethylpyrano[3,2-c]xanthen-7(2H)-one;	HMDB0040357;	400384	1.63828e-09	1e-08	107.43
516.279	522.13					NA	4931729	1.64886e-09	1e-08	9.74
272.861	79.69					NA	1.11591e+06	1.66151e-09	1e-08	96.94
382.314	1233.95					NA	133644	1.67494e-09	1e-08	130.17
261.129	1019.38					NA	2.58092e+07	1.67797e-09	1e-08	17.87
347.123	765.59			C17H18N2O6; C15H17F3N2O4;	Nifedipine; meta-O-Dealkylated flecainide lactam;	HMDB0015247; HMDB0060832;	287135	1.68725e-09	1e-08	116.63
546.289	473.92					NA	589586	1.70671e-09	1e-08	112.49
247.134	541.08			C15H18O3;	2-Oxo-5,11(13)-eudesmadien-12,8-olide; Methyl (2E,4Z,6E,8E,10E)-4,8-dimethyl-12-oxo-2,4,6,8,10-dodecapentaenoate; 5-Hydroxy-2-(1-hydroxy-5-methyl-4-hexenyl)benzofuran; Enokipodin B; Lacinilene C;	HMDB0030911; HMDB0031900; HMDB0031916; HMDB0035902; HMDB0036455;	5.03382e+06	1.708e-09	1e-08	76.82
857.499	564.73					NA	227220	1.72764e-09	1e-08	143
428.292	493.18		[559][M]+	C27H40O4;	Schidigeragenin B; Spirostane-3,6-dione; 25-Hydroxyvitamin D3-26,23-lactone;	HMDB0035506; HMDB0036940; HMDB0060126;	961615	1.73522e-09	1e-08	96.71
252.122	510.68					NA	1.08764e+06	1.74123e-09	1e-08	96.32
619.305	885.28					NA	2.14828e+06	1.74895e-09	1e-08	147.41
627.309	484.46					NA	740933	1.75602e-09	1e-08	113.3
299.231	559.78		[266][M]+			NA	310217	1.775e-09	1e-08	103.67
667.294	535.6		[1098][M]+			NA	17030.5	1.81712e-09	1e-08	172.18
197.127	466.2			C10H16N2O2;	2-Isopropyl-3,5-dimethoxy-6-methylpyrazine; L-alpha-Amino-1H-pyrrole-1-hexanoic acid; Cyclo(L-prolyl-L-valyl);	HMDB0029741; HMDB0040551; HMDB0240493;	5.8313e+06	1.83138e-09	1e-08	9.19
322.241	978.94		[301][M+1]+	C19H31NO3;	Homodihydrocapsaicin;	HMDB0036330;	764510	1.84782e-09	1e-08	117.4
657.286	625.26	[M+Na]+ 634.297				NA	350264	1.85535e-09	1e-08	68.29
552.773	75.12					NA	862424	1.86391e-09	1e-08	80.83
416.246	1234.17					NA	587558	1.87205e-09	1e-08	117.1
590.335	633.4		[949][M+1]+			NA	452888	1.87316e-09	1e-08	121.78
393.158	1241.15		[469][M+1]+	C26H20N2O2;	1,1'-Bis(2-hydroxy-3-methylcarbazole);	HMDB0040776;	662332	1.89512e-09	1e-08	113.55
464.251	596.85					NA	4.71713e+06	1.89731e-09	1e-08	101.83
440.798	74.04					NA	520237	1.90431e-09	1e-08	70.78
769.405	575.25	[M+Na]+ 746.416		C34H68O13P2;	PGP(a-13:0/a-15:0); PGP(a-13:0/i-15:0); PGP(i-12:0/i-16:0); PGP(i-13:0/a-15:0); PGP(i-13:0/i-15:0);	HMDB0116514; HMDB0116521; HMDB0116540; HMDB0116550; HMDB0116557;	603139	1.94643e-09	1e-08	117.48
470.365	844.45		[695][M]+	C27H50O6;	TG(8:0/8:0/8:0); 2,3-bis(Acetyloxy)propyl icosanoate;	HMDB0011187; HMDB0059930;	3499402	1.95044e-09	1e-08	119.28
674.353	640.87		[1106][M+1]+			NA	1.60519e+07	1.95531e-09	1e-08	125.17
420.257	810.36			C27H33NO3;	Dehydroxypaxilline; Hericerin;	HMDB0037531; HMDB0038587;	492982	1.96357e-09	1e-08	78.47
641.362	656.08					NA	7.84974e+06	1.99455e-09	1e-08	112.42
804.541	1222.41		[1245][M+1]+			NA	1.82423e+06	1.99801e-09	1e-08	153.99
438.738	558.66		[593][M+1]+			NA	4.68715e+06	2.02594e-09	1e-08	131.06
470.365	831.3					NA	2.47688e+06	2.04413e-09	1e-08	114.14
805.39	568.99		[1246][M+1]+	C38H60O18;	Stevioside; Rebaudioside B;	HMDB0034945; HMDB0034949;	1517575	2.06036e-09	1e-08	123.24
293.906	96.62					NA	803266	2.06127e-09	1e-08	82.09
353.726	646.5					NA	312785	2.07147e-09	1e-08	121.19
608.288	612.13	[M+Na]+ 585.298				NA	265283	2.10313e-09	1e-08	112.02
728.378	536.72					NA	133891	2.10626e-09	1e-08	115.62
400.735	581.19	[M+2H]2+ 799.456				NA	404987	2.11428e-09	1e-08	144.32
330.997	118.92					NA	757088	2.11895e-09	1e-08	112.52
621.389	570.61		[1016][M]2+			NA	3.33926e+06	2.12036e-09	1e-08	135.1
394.698	444.19					NA	2.17301e+06	2.13704e-09	1e-08	115.15
540.4	1073.24					NA	2.00535e+06	2.14716e-09	1e-08	118.93
652.428	835.72		[1067][M+1]+			NA	8560306	2.14911e-09	1e-08	142.92
434.308	933.5	[M+H-C4H8]+ 489.363				NA	504310	2.15027e-09	1e-08	35.07
475.252	463.13	[M+Na]+ 452.262				NA	1801492	2.15627e-09	1e-08	114.78
265.114	431.86					NA	4.40334e+08	2.19724e-09	1e-08	20.53
288.133	670.2		[240][M]+			NA	310958	2.23873e-09	2e-08	107.43
439.228	725.69			C25H30N2O5;	Quinapril;	HMDB0015019;	343986	2.24647e-09	2e-08	121.62
227.113	580.04			C9H14N4O3;	Carnosine; Alanylhistidine; Histidylalanine;	HMDB0000033; HMDB0028689; HMDB0028878;	1.28345e+07	2.25151e-09	2e-08	10.86
431.27	524.22					NA	458842	2.25216e-09	2e-08	99.53
754.394	549.88					NA	2.29905e+06	2.25664e-09	2e-08	135.11
701.5	919.22	[M+H]+ 700.493				NA	197616	2.25729e-09	2e-08	70.12
430.199	604.45					NA	209011	2.28658e-09	2e-08	102.6
432.266	576.07					NA	5.31246e+06	2.31711e-09	2e-08	35.66
544.31	644.34					NA	682663	2.32926e-09	2e-08	113.76
576.319	615.55		[926][M+1]+	C32H41N5O5;	Mauritine A;	HMDB0029338;	5.89886e+06	2.33263e-09	2e-08	74.54
721.334	670.31					NA	99499.9	2.33402e-09	2e-08	135.48
193.104	557.9					NA	2.74441e+06	2.39182e-09	2e-08	8.14
313.903	60.76					NA	80010.3	2.39394e-09	2e-08	129.25
273.095	984.95	[M+H-C4H8]+ 328.15		C16H24O7;	Cymorcin monoglucoside; 3-Hydroxy-4-isopropylbenzyl alcohol 3-glucoside; Perilloside B;	HMDB0029777; HMDB0039385; HMDB0040465;	17174.1	2.3981e-09	2e-08	136.85
322.133	549.09		[302][M+1]+			NA	647640	2.43431e-09	2e-08	84.56
153.032	1240.33					NA	4.63943e+06	2.52548e-09	2e-08	10.62
388.206	558.29	[M+H]+ 387.198				NA	2.69933e+06	2.53945e-09	2e-08	114.63
707.404	513.17			C38H58O12;	Hovenidulcioside A2;	HMDB0041029;	2.83451e+06	2.54529e-09	2e-08	142.31
452.735	528.84					NA	1.93573e+06	2.56993e-09	2e-08	56
552.262	702.43	[M+H+NH3]+ 534.228				NA	258376	2.57874e-09	2e-08	107.21
359.147	837.91	[M+H]+ 358.139		C16H18N6O4;	2-Phenylaminoadenosine;	HMDB0001069;	70671.4	2.59809e-09	2e-08	124.16
170.035	30.3					NA	266110	2.59816e-09	2e-08	14.53
295.116	800.55		[251][M]+	C13H17N3O5;	Asparaginyl-Tyrosine; Tyrosyl-Asparagine;	HMDB0028743; HMDB0029100;	1.12188e+07	2.62991e-09	2e-08	106.3
182.58	737.64					NA	309526	2.6375e-09	2e-08	91.25
329.192	581.44					NA	1.14437e+06	2.66637e-09	2e-08	35.12
349.21	613.7		[373][M]+			NA	596530	2.68407e-09	2e-08	89.02
229.101	616.86					NA	2.06783e+07	2.70724e-09	2e-08	18.15
333.175	69.78					NA	1.01281e+06	2.77431e-09	2e-08	81.81
636.375	546.34					NA	1.52937e+07	2.80091e-09	2e-08	149.92
250.879	96.93					NA	1.42334e+06	2.82201e-09	2e-08	79.28
367.685	68.23					NA	205621	2.82363e-09	2e-08	142.72
590.351	543.14					NA	282290	2.83036e-09	2e-08	99.24
602.28	561.89					NA	1365857	2.8508e-09	2e-08	161.12
213.145	689.04					NA	1.10576e+08	2.86863e-09	2e-08	18.99
838.442	527.18					NA	990031	2.87568e-09	2e-08	113
495.376	679.1					NA	655215	2.88061e-09	2e-08	81.85
270.991	44.23					NA	9.99046e+06	2.93903e-09	2e-08	45.29
551.341	767.36					NA	224342	2.9534e-09	2e-08	111.42
514.248	465.37					NA	1.58323e+06	2.96377e-09	2e-08	7.7
291.676	534.6					NA	1.0551e+06	2.99505e-09	2e-08	146.21
426.195	84.17					NA	573184	3.0021e-09	2e-08	75.14
529.295	414.46					NA	4854151	3.03056e-09	2e-08	148.74
599.335	619.11		[968][M+1]+			NA	21428569	3.06254e-09	2e-08	105.1
692.394	555.04	[M+H]+ 691.386				NA	5.14811e+06	3.10567e-09	2e-08	110.65
879.585	519.93					NA	3.40665e+06	3.20887e-09	2e-08	135.73
158.153	801.57					NA	5.66709e+06	3.27323e-09	2e-08	7.61
246.13	530.19					NA	4.13655e+06	3.29326e-09	2e-08	123.33
319.19	453.56			C19H26O4;	Ubiquinone-2; Cohulupone; (1(10)E,4E,6a,9b)-9-(2-Methylpropanoyloxy)-1(10),4,11(13)-germacratrien-12,6-olide; Panaquinquecol 6; [8]-Dehydrogingerdione;	HMDB0006709; HMDB0030064; HMDB0031373; HMDB0035500; HMDB0039277;	689738	3.32778e-09	2e-08	78.89
657.475	922.51	[M+H]+ 656.467	[1079][M]+			NA	3.92765e+06	3.33383e-09	2e-08	130.59
306.202	685.1					NA	851413	3.39761e-09	2e-08	123.32
361.197	527.47			C17H24N6O3;	Arginyltryptophan; Tryptophyl-Arginine;	HMDB0028720; HMDB0029077;	958410	3.42489e-09	2e-08	113.84
665.415	575.87			C37H61O8P;	PA(14:1(9Z)/20:5(5Z,8Z,11Z,14Z,17Z)); PA(20:5(5Z,8Z,11Z,14Z,17Z)/14:1(9Z));	HMDB0114803; HMDB0115199;	1.47303e+06	3.42775e-09	2e-08	105.29
488.2	671.1					NA	151112	3.45702e-09	2e-08	115.67
244.904	58.02					NA	120174	3.46561e-09	2e-08	91.02
496.296	487.33					NA	1.13725e+07	3.54283e-09	2e-08	165.14
211.074	737.66					NA	6.44705e+07	3.57192e-09	2e-08	11.58
539.265	504.57					NA	4.87414e+06	3.5768e-09	2e-08	95.06
445.233	1062.34	[M+K]+ 406.271		C24H38O5;	7-Ketodeoxycholic acid; 3,7-Dihydroxy-12-oxocholanoic acid; 3-Oxocholic acid; Annocherin A; (6b,7b,13R)-6,7-Diacetoxy-8,14-labdadiene-13-ol;	HMDB0000391; HMDB0000400; HMDB0000502; HMDB0033399; HMDB0035288;	166502	3.62697e-09	2e-08	120.54
446.234	569.32		[618][M+1]+			NA	2.13217e+06	3.66958e-09	2e-08	43.42
289.153	480.29	[3M+Na+K]2+ 172.119				NA	2.76783e+07	3.68981e-09	2e-08	65.65
365.714	508.82					NA	1.25516e+06	3.70418e-09	2e-08	141.29
323.269	849.98					NA	321774	3.7199e-09	2e-08	78.37
412.324	799.39	[M+H]+ 411.318				NA	115710	3.7284e-09	2e-08	129.86
652.372	549.88		[1066][M+1]+			NA	363659	3.73648e-09	2e-08	144.26
363.152	681.44					NA	979021	3.78442e-09	2e-08	89.65
422.282	539.98					NA	230646	3.79046e-09	2e-08	106.8
399.248	949.89					NA	2.91309e+07	3.79541e-09	2e-08	75.66
347.067	568.86	[M+K]+ 308.105		C19H16O4;	Warfarin; Bisdemethoxycurcumin; Kanzonol U; Moracin D; Moracin E;	HMDB0001935; HMDB0002114; HMDB0029789; HMDB0033312; HMDB0033313;	218564	3.85421e-09	3e-08	157.38
357.145	1230.9	[M+H-HCOOH]+ 402.143		C21H26N2O2S2;	Sulforidazine;	HMDB0042015;	2.1777e+06	3.9051e-09	3e-08	139.16
242.59	788.53					NA	2.43937e+06	3.92066e-09	3e-08	11.06
546.237	503.67			C22H35N5O11;	Dihydrozeatin-9-N-glucoside-O-glucoside;	HMDB0012212;	1.43464e+06	3.94922e-09	3e-08	114.25
340.252	779.77		[343][M+1]+			NA	3.70287e+06	3.97783e-09	3e-08	115.53
211.107	92.88			C10H14N2O3;	Aprobarbital;	HMDB0015441;	8.05088e+08	3.98725e-09	3e-08	18.19
435.194	487.54					NA	5.80061e+06	3.99441e-09	3e-08	147
367.207	575.43	[M+2H-CH2]2+ 746.416		C34H68O13P2;	PGP(a-13:0/a-15:0); PGP(a-13:0/i-15:0); PGP(i-12:0/i-16:0); PGP(i-13:0/a-15:0); PGP(i-13:0/i-15:0);	HMDB0116514; HMDB0116521; HMDB0116540; HMDB0116550; HMDB0116557;	4.10099e+06	4.00142e-09	3e-08	124.02
456.168	844.48					NA	325457	4.00654e-09	3e-08	84.47
187.107	428.66			C8H14N2O3;	Alanylproline; Prolyl-Alanine;	HMDB0028695; HMDB0029010;	2.33359e+06	4.01234e-09	3e-08	8.66
637.436	925.81		[1042][M+2]+			NA	2.18846e+06	4.02597e-09	3e-08	110.84
657.474	799.4					NA	684805	4.03711e-09	3e-08	113.52
436.86	81.52					NA	666932	4.11079e-09	3e-08	122.19
785.39	530.21					NA	249939	4.11784e-09	3e-08	137.11
279.132	448.05			C14H18N2O4;	N1-(alpha-D-ribosyl)-5,6-dimethyl-benzimidazole; Phenylalanylhydroxyproline; Prolyl-Tyrosine; Tyrosyl-Proline;	HMDB0011112; HMDB0011176; HMDB0029029; HMDB0029113;	5.12112e+07	4.15608e-09	3e-08	16.39
213.122	486.34			C10H16N2O3;	Prolylproline; Butabarbital; Butethal;	HMDB0011180; HMDB0014382; HMDB0015442;	9.70481e+07	4.26584e-09	3e-08	18.83
697.323	83.64		[1144][M+1]+			NA	715383	4.26879e-09	3e-08	168.76
526.215	457.42		[819][M]2+			NA	2.71218e+06	4.29424e-09	3e-08	111.44
418.207	1239.6		[524][M+1]+			NA	660033	4.30383e-09	3e-08	160.24
202.085	434.04					NA	5.33057e+06	4.405e-09	3e-08	17.17
386.16	537.71	[3M+H+K]2+ 244.119		C14H16N2O2;	Etomidate;	HMDB0014437;	144072	4.41332e-09	3e-08	98.37
241.176	796.13		[132][M]+			NA	149484	4.45277e-09	3e-08	115.56
649.425	576.88			C37H60O9;	Momordicoside K; Goyaglycoside a;	HMDB0036430; HMDB0038348;	4.98928e+06	4.57385e-09	3e-08	164.52
713.387	559.7		[1162][M+1]+			NA	1.48209e+06	4.59703e-09	3e-08	134.14
350.855	84.98					NA	1.3103e+06	4.60395e-09	3e-08	92.71
394.207	449.08					NA	402755	4.72837e-09	3e-08	99.28
419.181	437.23		[526][M+1]+	C21H26N2O7;	Nimodipine;	HMDB0014537;	388552	4.74442e-09	3e-08	99.47
233.173	490.73		[114][M+2]+	C10H21N3O3;	gamma-Aminobutyryllysine;	HMDB0001959;	668529	4.74687e-09	3e-08	104.41
517.263	564.78			C25H40O11;	Eriojaposide B;	HMDB0038029;	1.42825e+06	4.75491e-09	3e-08	10.66
807.42	498.81			C42H62O15;	Licoricesaponin C2;	HMDB0038759;	360494	4.7804e-09	3e-08	175.68
215.138	486.98			C10H18N2O3;	Dethiobiotin; Prolyl-Valine; Valylproline;	HMDB0003581; HMDB0029030; HMDB0029135;	1.12814e+07	4.78409e-09	3e-08	13.99
367.214	81.94			C20H30O6;	20-Carboxy-leukotriene B4; 12-oxo-10,11-dihydro-20-COOH-LTB4; 12-oxo-20-dihydroxy-leukotriene B4; Anhydrocinnzeylanol; Sporotrichiol;	HMDB0006059; HMDB0012549; HMDB0012551; HMDB0036863; HMDB0037062;	1.22139e+06	4.78734e-09	3e-08	11.36
385.21	558.6	[M+H-C6H10O4]+ 530.258				NA	1.03109e+07	4.86855e-09	3e-08	77.99
266.254	960.84		[196][M+1]+			NA	7.05435e+06	4.88997e-09	3e-08	76.38
674.295	490.21		[1108][M+1]+			NA	356724	4.91714e-09	3e-08	138.19
330.2	613.46	[M+H]+ 329.193				NA	193038	4.9357e-09	3e-08	182.11
711.371	533.57					NA	713509	4.95282e-09	3e-08	133.11
560.418	1121.2		[894][M+1]+			NA	1.85516e+07	5.01585e-09	3e-08	157.85
537.352	1235.11		[841][M]+			NA	1525777	5.04964e-09	3e-08	110.43
342.159	822.5		[347][M+1]+	C17H19N5O3; C16H23NO7;	Histidyltryptophan; Tryptophyl-Histidine; Mycotoxin T 2;	HMDB0028896; HMDB0029085; HMDB0032864;	755189	5.06706e-09	3e-08	85.04
432.249	788.49	[M+H-COCH2]+ 473.252	[577][M]+	C23H40NO7P;	LysoPE(0:0/18:4(6Z,9Z,12Z,15Z)); LysoPE(18:4(6Z,9Z,12Z,15Z)/0:0);	HMDB0011480; HMDB0011510;	3.0439e+06	5.07324e-09	3e-08	8.84
307.102	519.37			C12H18O9;	Starch acetate;	HMDB0029891;	2.31146e+06	5.14425e-09	3e-08	76.71
169.141	549.09					NA	692866	5.18294e-09	3e-08	6.19
705.411	487.24					NA	7.38527e+06	5.18839e-09	3e-08	149.54
419.193	83.34	[2M+Na]+ 198.102 [M+Na]+ 396.202		C17H32O10;	1-Hexanol arabinosylglucoside;	HMDB0031689;	6.93923e+06	5.26606e-09	3e-08	77.9
404.143	474.21					NA	880811	5.28977e-09	3e-08	79.3
263.146	873.16		[187][M+1]+	C11H22N2O3S; C19H18O;	Isoleucyl-Methionine; Leucyl-Methionine; Methionyl-Isoleucine; Methionyl-Leucine; Alnustone;	HMDB0028913; HMDB0028935; HMDB0028976; HMDB0028977; HMDB0031664;	6.92646e+06	5.29934e-09	3e-08	13.28
469.29	603.82		[687][M+2]+			NA	1539892	5.31324e-09	3e-08	89.64
579.248	637.93					NA	477856	5.31503e-09	3e-08	133.1
328.594	582.19					NA	633936	5.36083e-09	3e-08	117.9
183.112	15.72					NA	425994	5.44039e-09	3e-08	186.12
175.984	34.97					NA	4.20564e+06	5.46423e-09	3e-08	9.7
447.28	788.47					NA	443332	5.47008e-09	3e-08	34.89
249.083	160.76					NA	3.37279e+06	5.54226e-09	4e-08	77.06
758.366	482.23					NA	7286871	5.54979e-09	4e-08	107.88
783.409	569		[1232][M+1]+			NA	2.42496e+06	5.56907e-09	4e-08	110.76
430.249	710.34		[560][M+1]+			NA	3.94903e+06	5.64328e-09	4e-08	114.69
669.355	573.07	[M+Na]+ 646.365	[1101][M]+	C36H54O10;	Gypsogenin 3-O-b-D-glucuronide; Monoglucuronylglycyrrhetinic acid;	HMDB0034520; HMDB0037827;	7.20292e+06	5.6475e-09	4e-08	107.8
249.122	446.31			C13H16N2O3;	6-Hydroxymelatonin; cyclic 3-Hydroxymelatonin; 2-Oxomelatonin;	HMDB0004081; HMDB0060069; HMDB0060721;	4.47446e+06	5.6512e-09	4e-08	124.38
440.199	800.93		[594][M+2]+			NA	420618	5.67371e-09	4e-08	108.32
286.14	680.82			C12H19N3O5;	Glycylprolylhydroxyproline;	HMDB0002171;	449207	5.69886e-09	4e-08	103.73
393.662	609.81		[473][M+1]2+			NA	977171	5.73182e-09	4e-08	113.6
342.237	529.31	[M+H]+ 341.229	[351][M]+			NA	314925	5.7498e-09	4e-08	143.93
401.894	76.21					NA	150802	5.75489e-09	4e-08	136.21
381.193	545.45			C20H28O7;	Pteroside B; Cinncassiol C; Deacetylisovaltrate; 6b-Angeloyl-3b,8b,9b-trihydroxy-7(11)-eremophilen-12,8-olide; 3,4,5-trihydroxy-6-{[(2Z)-2-(phenylmethylidene)heptyl]oxy}oxane-2-carboxylic acid;	HMDB0030760; HMDB0035166; HMDB0035840; HMDB0041228; HMDB0126521;	4.74771e+06	5.88555e-09	4e-08	17.05
336.121	501.01			C12H21N3O6S;	gamma-Glutamyl-S-methylcysteinyl-beta-alanine;	HMDB0039504;	2122617	5.90792e-09	4e-08	123.29
404.233	984.91		[495][M+1]+			NA	3.97235e+06	5.91703e-09	4e-08	74.39
274.086	756.6					NA	290103	5.97549e-09	4e-08	88.01
218.21	562.95	[M+Na]+ 195.221	[93][M]+			NA	4.3897e+06	6.04837e-09	4e-08	116.11
493.242	637.51			C26H36O9;	rac-5,6-Epoxy-retinoyl-beta-D-glucuronide; 4-Hydroxyretinoic acid glucuronide;	HMDB0060123; HMDB0061688;	1.82206e+06	6.05388e-09	4e-08	147.2
281.039	579.53	[M+2Na-H]+ 236.067		C12H12O5;	Dillapional; Austdiol; Apional; (S)-2,3-Dihydro-7-hydroxy-2-methyl-4-oxo-4H-1-benzopyran-5-acetic acid; 3-(6,7-dimethoxy-2H-1,3-benzodioxol-5-yl)prop-2-enal;	HMDB0030582; HMDB0030858; HMDB0033096; HMDB0040407; HMDB0128676;	666871	6.31584e-09	4e-08	89.59
913.498	498.18			C50H72O15;	Tragopogonsaponin K;	HMDB0037925;	5.98853e+06	6.32371e-09	4e-08	130.69
454.725	451.28					NA	2870775	6.3339e-09	4e-08	110.95
274.192	525.44	[M+H-C3H2O3]+ 359.186		C24H25NO2;	Norendoxifen;	HMDB0060615;	641364	6.37363e-09	4e-08	145.38
574.355	560.05	[M+Na]+ 551.366				NA	1.08164e+06	6.44466e-09	4e-08	117.95
167.524	742.35					NA	268996	6.4509e-09	4e-08	35.43
469.263	704.73					NA	229156	6.4517e-09	4e-08	143.69
349.174	576.91			C18H24N2O5;	Enalaprilat;	HMDB0041886;	186098	6.53666e-09	4e-08	115.83
360.716	463.11					NA	5.71741e+06	6.5606e-09	4e-08	130.52
335.101	391.57			C17H19ClN2OS;	Chlorpromazine-N-oxide; hydroxychlorpromazine;	HMDB0060573; HMDB0060991;	3.75678e+06	6.67772e-09	4e-08	94.23
157.022	615.6					NA	3.36775e+06	6.79199e-09	4e-08	9.91
372.175	479.91					NA	822141	6.80248e-09	4e-08	55.22
250.866	74.91					NA	1966673	6.93561e-09	4e-08	64.72
287.046	637.69					NA	1.97658e+06	6.9497e-09	4e-08	55.47
412.18	1144.08		[509][M+1]+			NA	664697	6.95746e-09	4e-08	43.21
508.262	681.75					NA	932494	7.00506e-09	4e-08	85.1
620.76	74.69					NA	646249	7.11879e-09	4e-08	74.4
504.277	590.19					NA	4522239	7.16019e-09	4e-08	115.23
286.685	617.75					NA	936776	7.24336e-09	5e-08	118.35
217.958	1294.87					NA	397269	7.27451e-09	5e-08	103.63
316.906	85.6					NA	1.78817e+06	7.31147e-09	5e-08	44.18
623.324	543.3		[1020][M]+			NA	3.33412e+06	7.31776e-09	5e-08	106
671.288	667.29		[1104][M]+			NA	823240	7.32167e-09	5e-08	113.71
425.364	895.14		[544][M+1]+			NA	1.42153e+07	7.33156e-09	5e-08	92.44
495.243	768.87		[735][M+2]+			NA	600478	7.36231e-09	5e-08	101.12
367.683	566.81					NA	441342	7.41732e-09	5e-08	138.79
626.48	1099.37	[M+H+NH3]+ 608.446		C39H60O5;	DG(18:4(6Z,9Z,12Z,15Z)/18:4(6Z,9Z,12Z,15Z)/0:0); DG(18:4n3/0:0/18:4n3);	HMDB0007338; HMDB0056372;	51181.7	7.46373e-09	5e-08	146.43
654.378	513.34					NA	1.29888e+06	7.46785e-09	5e-08	128.67
286.108	613.42			C16H15NO4;	Arborinine;	HMDB0030177;	8.87005e+07	7.51792e-09	5e-08	77.96
537.265	625.44					NA	260353	7.54588e-09	5e-08	116.2
215.138	440.41		[88][M]+			NA	266850150	7.55362e-09	5e-08	15.61
297.216	593.24					NA	369124	7.56129e-09	5e-08	84.96
558.326	535.83					NA	1.41187e+06	7.56344e-09	5e-08	108.61
364.184	465.27					NA	2.71663e+06	7.61543e-09	5e-08	114.46
374.161	760.95	[M+K]+ 335.197				NA	131521	7.67e-09	5e-08	115.38
182.08	40.71			C9H11NO3;	L-Tyrosine; 4-Hydroxy-4-(3-pyridyl)-butanoic acid; L-Threo-3-Phenylserine; Beta-Tyrosine; o-Tyrosine;	HMDB0000158; HMDB0001119; HMDB0002184; HMDB0003831; HMDB0006050;	45541069	7.73982e-09	5e-08	13.46
407.249	540.04		[501][M+1]+			NA	732099	7.76024e-09	5e-08	45.4
332.329	1234.26	[M+H]+ 331.322	[326][M]+			NA	3.84957e+06	7.7902e-09	5e-08	84.88
254.668	492.82		[165][M+1]2+			NA	84845.6	7.91734e-09	5e-08	129.66
322.194	427.87					NA	596120	7.96483e-09	5e-08	133.26
478.309	488.58		[708][M+2]+			NA	1.04427e+07	8.07341e-09	5e-08	11.91
426.215	984.91		[546][M+1]+	C21H31NO8;	O-Desmethyltramadol glucuronide; N,O-Didesmethylvenlafaxine glucuronide;	HMDB0060856; HMDB0061167;	2.90503e+06	8.14234e-09	5e-08	8.98
247.056	457.97					NA	6.17244e+06	8.18803e-09	5e-08	73.34
302.173	575.11			C18H23NO3;	Dobutamine; (E,E)-Futoamide; (6E)-Piperamide-C7:1; Ractopamine;	HMDB0014979; HMDB0032654; HMDB0038648; HMDB0240368;	78121.5	8.2898e-09	5e-08	114.68
532.316	496.72					NA	587691	8.37065e-09	5e-08	116.97
466.259	909.49		[679][M+1]+			NA	580334	8.38503e-09	5e-08	104.5
347.231	673.46		[367][M]+			NA	824961	8.48732e-09	5e-08	113.82
361.329	1133.2		[395][M]+			NA	158707	8.48855e-09	5e-08	94.9
480.298	470.5					NA	941674	8.52997e-09	5e-08	140.22
589.404	1177.37	[M+K]+ 550.441	[953][M]+			NA	871822	8.57043e-09	5e-08	133.33
589.826	605.22					NA	43573.7	8.58089e-09	5e-08	151.86
299.661	439.37					NA	1.1004e+06	8.58392e-09	5e-08	146.53
317.033	398.61					NA	284036	8.58586e-09	5e-08	75.16
336.138	1238.78			C16H21N3O3S;	Methionyl-Tryptophan; Tryptophyl-Methionine;	HMDB0028984; HMDB0029089;	478241	8.59369e-09	5e-08	107.98
479.185	1240.62	[M+H+HCOOH]+ 432.173		C24H29ClO5;	Armillaricin; 15beta-hydroxycyproterone acetate;	HMDB0038686; HMDB0060708;	3.51232e+06	8.59707e-09	5e-08	87.33
948.364	435.97					NA	813046	8.60942e-09	5e-08	133.73
516.251	641.88		[795][M+1]+			NA	283792	8.64281e-09	5e-08	112.31
665.278	559.11	[M+H]+ 664.272	[1093][M]+	C33H44O14;	2',7-Dihydroxy-4'-methoxy-8-prenylflavan 2',7-diglucoside;	HMDB0036400;	3.83478e+06	8.72682e-09	5e-08	83.3
309.122	667.78			C18H16N2O3;	C.I. Solvent Red 80; Azacridone A;	HMDB0037521; HMDB0040367;	1.28521e+06	8.75488e-09	5e-08	113.45
418.178	435.56		[526][M]+			NA	2.26222e+06	8.7826e-09	5e-08	123.6
332.201	840.08			C23H25NO;	Bicyclomahanimbicine; Bicyclomahanimbine; (¬±)-Currayangine; (+)-Mahanimbicine; Isomurrayazoline;	HMDB0030221; HMDB0030222; HMDB0030223; HMDB0030225; HMDB0030262;	3.11826e+06	8.86154e-09	5e-08	94.13
483.256	720.19			C25H38O9; C25H39O7P;	11-beta-Hydroxyandrosterone-3-glucuronide; 1-(4Z,7Z,10Z,13Z,16Z,19Z-docosahexaenoyl)-glycero-3-phosphate; LysoPA(22:6(4Z,7Z,10Z,13Z,16Z,19Z)/0:0);	HMDB0010351; HMDB0062307; HMDB0114755;	4.89424e+06	8.8778e-09	5e-08	115.61
503.267	478.31		[760][M]+			NA	248222	9.00651e-09	5e-08	107.28
326.206	429.68					NA	305928	9.08201e-09	6e-08	41.46
422.233	912.68	[M+Na]+ 399.244	[538][M]+			NA	379955	9.11404e-09	6e-08	112.27
299.151	69.29			C15H22O6;	Toxin T2 tetrol; 3,7,8,15-Scirpenetetrol;	HMDB0036159; HMDB0037560;	293735	9.16802e-09	6e-08	84.97
312.629	612.82					NA	129939	9.20301e-09	6e-08	111.04
552.262	658.92	[M+H+NH3]+ 534.228				NA	620299	9.23841e-09	6e-08	117.48
681.462	799.4		[1117][M+2]+	C34H66NO10P;	PS(14:0/14:0);	HMDB0012330;	457535	9.28066e-09	6e-08	132.27
332.216	478.51	[M+Na]+ 309.227				NA	966876	9.29695e-09	6e-08	133.85
301.094	546.85			C13H16O8;	Dimethyl fukiic acid; Salicylic acid beta-D-glucoside; (3,4,5,6-tetrahydroxyoxan-2-yl)methyl 4-hydroxybenzoate; 4-{hydroxy[(3,4,5,6-tetrahydroxyoxan-2-yl)methoxy]methylidene}cyclohexa-2,5-dien-1-one; 3,4,5-trihydroxy-6-(3-methoxyphenoxy)oxane-2-carboxylic acid;	HMDB0029497; HMDB0041271; HMDB0125107; HMDB0125177; HMDB0135642;	600852	9.35374e-09	6e-08	113.37
847.432	547.7	[M+H]+ 846.426				NA	2.1049e+06	9.48837e-09	6e-08	110.37
574.32	665.44					NA	855789	9.57806e-09	6e-08	81.66
486.27	569.33					NA	760088	9.64996e-09	6e-08	35.05
330.2	531.25					NA	569089	9.67753e-09	6e-08	75.53
255.064	610.04	[M+H]+ 254.056	[166][M]+	C7H14N2O6S;	5-L-Glutamyl-taurine;	HMDB0004195;	412189	9.69056e-09	6e-08	107.5
394.211	466.36					NA	5.13975e+06	9.6978e-09	6e-08	46.81
311.005	445.79					NA	1.928e+06	9.7308e-09	6e-08	96.36
691.34	599.83		[1140][M]+			NA	1.02577e+07	9.776e-09	6e-08	107.84
705.338	623.06					NA	55016	9.84108e-09	6e-08	168.12
273.149	405.56			C17H20O3;	(S)-Verimol F;	HMDB0036558;	504776	9.88005e-09	6e-08	88.97
237.22	976.16			C16H28O;	3-(5,6,6-Trimethylbicyclo[2.2.1]hept-1-yl)cyclohexanol; Ambronide;	HMDB0031851; HMDB0036831;	1.27396e+06	9.90389e-09	6e-08	76.09
679.456	922.52	[M+Na]+ 656.467	[1116][M]+			NA	1371512	9.92183e-09	6e-08	113.94
231.971	1303.78					NA	50274.6	9.96504e-09	6e-08	128.79
348.151	433.15					NA	341949	9.97591e-09	6e-08	99.09
386.205	508.36					NA	2.68857e+06	1.00798e-08	6e-08	113.73
607.378	630.9					NA	2.81787e+06	1.01453e-08	6e-08	141.3
477.243	795.03					NA	6.24995e+06	1.0149e-08	6e-08	105.96
456.201	85.9					NA	1.62629e+06	1.02916e-08	6e-08	118.21
469.226	510.04					NA	378298	1.03006e-08	6e-08	95.38
267.901	26.31					NA	524590	1.04064e-08	6e-08	108.29
607.33	667.33		[988][M]+			NA	295696	1.05593e-08	6e-08	137.5
245.185	530.21			C12H24N2O3;	Isoleucyl-Isoleucine; Isoleucyl-Leucine; Leucyl-Isoleucine; Leucylleucine;	HMDB0028910; HMDB0028911; HMDB0028932; HMDB0028933;	3.67672e+06	1.05787e-08	6e-08	10.38
264.131	445.76					NA	4.53479e+06	1.06708e-08	6e-08	120.27
509.321	1177.98			C25H49O8P;	PA(8:0/14:0); PA(10:0/i-12:0); PA(8:0/i-14:0);	HMDB0115485; HMDB0115611; HMDB0115687;	1.66173e+06	1.06789e-08	6e-08	128.48
234.633	580.96					NA	578840	1.09304e-08	7e-08	117.18
260.068	1241.87		[181][M+2]2+	C25H26O10S;	{[4-(5,7-dihydroxy-4-oxo-3,4-dihydro-2H-1-benzopyran-2-yl)-5-hydroxy-13,13-dimethyl-8-oxatetracyclo[7.4.1.0¬≤,‚Å∑.0¬π¬≤,¬π‚Å¥]tetradeca-2(7),3,5-trien-9-yl]methoxy}sulfonic acid; {[4-(5,7-dihydroxy-4-oxo-3,4-dihydro-2H-1-benzopyran-2-yl)-5-hydroxy-9,13-dimethyl-8-oxatetracyclo[7.4.1.0¬≤,‚Å∑.0¬π¬≤,¬π‚Å¥]tetradeca-2(7),3,5-trien-13-yl]methoxy}sulfonic acid; [4-(5,7-dihydroxy-4-oxo-3,4-dihydro-2H-1-…	HMDB0132769; HMDB0132773; HMDB0132781; HMDB0132814; HMDB0132818;	1.69756e+06	1.09693e-08	7e-08	35.92
867.366	800.49	[2M+K]+ 414.201		C24H30O6;	Eplerenone; Armillaripin; 4-O-Methylmelleolide; Armillarin; Clausarinol;	HMDB0014838; HMDB0030404; HMDB0037039; HMDB0039380; HMDB0041407;	3.29334e+06	1.10253e-08	7e-08	42.52
469.358	1141.87		[692][M]2+			NA	4.61427e+06	1.11024e-08	7e-08	68.86
289.68	488.65		[241][M+1]+			NA	2.03488e+06	1.11132e-08	7e-08	141.48
215.138	515.07			C10H18N2O3;	Dethiobiotin; Prolyl-Valine; Valylproline;	HMDB0003581; HMDB0029030; HMDB0029135;	4.19998e+07	1.11213e-08	7e-08	16.29
440.355	864.35					NA	9.51745e+06	1.1182e-08	7e-08	18.09
348.213	695.42					NA	450883	1.12862e-08	7e-08	88.61
353.205	703.87					NA	178252	1.13922e-08	7e-08	98.47
354.2	545.5					NA	2.3504e+06	1.13955e-08	7e-08	123.34
362.169	535.19					NA	8.61715e+06	1.14307e-08	7e-08	58.62
510.257	440.86					NA	216056	1.15841e-08	7e-08	177.43
655.408	479.51					NA	1.02563e+06	1.16948e-08	7e-08	105.9
181.054	615.64	[M+H]+ 180.047		C6H12O4S;	5-Methylthioribose;	HMDB0001087;	381904	1.17596e-08	7e-08	41.96
572.725	641.93					NA	148163	1.17732e-08	7e-08	48.18
405.219	614.41		[497][M+1]+			NA	1.12002e+07	1.19136e-08	7e-08	74.52
524.246	615.73		[815][M]+			NA	1.00271e+06	1.21476e-08	7e-08	169.26
506.267	535.55		[765][M+1]+			NA	8.7585e+06	1.22447e-08	7e-08	111.49
253.153	418.7			C13H20N2O3;	Talbutal; N-(4-aminobutyl)-3-(3,4-dihydroxyphenyl)propanimidic acid;	HMDB0014451; HMDB0139534;	548905	1.22618e-08	7e-08	8.1
165.013	3.56					NA	128614	1.23484e-08	7e-08	102.43
480.279	477.66			C29H37NO5;	PC-M5';	HMDB0038569;	2.03972e+07	1.23487e-08	7e-08	77.35
485.287	995.87	[M+H]+ 484.279	[722][M]+	C22H45O9P;	LysoPG(16:0/0:0);	HMDB0240601;	1.27445e+06	1.25806e-08	7e-08	114.07
688.46	905					NA	1.48488e+07	1.2598e-08	7e-08	105.26
219.112	519.93			C12H14N2O2;	N-Acetylserotonin; Mephenytoin; Primidone;	HMDB0001238; HMDB0014673; HMDB0014932;	179329726	1.26047e-08	7e-08	26.28
617.29	546.52					NA	7.85619e+06	1.27788e-08	8e-08	108.2
365.134	911.59		[404][M]+	C14H23NO10;	2-(acetylamino)-1,5-anhydro-2-deoxy-3-O-b-D-galactopyranosyl-D-arabino-Hex-1-enitol; 2-(acetylamino)-1,5-anhydro-2-deoxy-4-O-b-D-galactopyranosyl-D-arabino-Hex-1-enitol;	HMDB0002278; HMDB0002282;	234862	1.28143e-08	8e-08	116.01
579.19	433.98			C31H30O11;	2-(3,4-dihydroxyphenyl)-8-[1-(2,4-dihydroxyphenyl)-2-hydroxy-3-(4-hydroxy-3-methoxyphenyl)propyl]-3,4-dihydro-2H-1-benzopyran-3,5,7-triol; 8-[1-(2,4-dihydroxyphenyl)-3-(3,4-dihydroxyphenyl)-2-hydroxypropyl]-2-(4-hydroxy-3-methoxyphenyl)-3,4-dihydro-2H-1-benzopyran-3,5,7-triol;	HMDB0135087; HMDB0135088;	800239	1.28952e-08	8e-08	113.41
496.274	517.68					NA	6.34876e+06	1.30924e-08	8e-08	54.55
371.074	498.57			C19H14O8;	Suillusin; 15,17-dihydroxy-11,18-dimethoxy-6,8,20-trioxapentacyclo[10.8.0.0¬≤,‚Åπ.0¬≥,‚Å∑.0¬π‚Å¥,¬π‚Åπ]icosa-1(12),2(9),4,10,14(19),15,17-heptaen-13-one; 15,18-dihydroxy-11,17-dimethoxy-6,8,20-trioxapentacyclo[10.8.0.0¬≤,‚Åπ.0¬≥,‚Å∑.0¬π‚Å¥,¬π‚Åπ]icosa-1(12),2(9),4,10,14(19),15,17-heptaen-13-one; 11,15-dihydroxy-17,18-dimethoxy-6,8,20-trioxapentacyclo[10.8.0.0¬≤,‚Åπ.0¬≥,‚Å∑.0¬π‚Å¥,¬π‚Åπ]icosa-1(12…	HMDB0037371; HMDB0128900; HMDB0128901; HMDB0128902;	1.2221e+06	1.31715e-08	8e-08	108.41
185.164	545.58					NA	1.09637e+07	1.32256e-08	8e-08	11.62
345.317	986					NA	602878	1.32407e-08	8e-08	112.35
244.164	128.59			C11H21N3O3;	Lysylproline; Prolyl-Lysine;	HMDB0028959; HMDB0029022;	5.76032e+06	1.32997e-08	8e-08	74.29
401.285	895.18	[M+Na]+ 378.296	[490][M]+			NA	360078	1.36459e-08	8e-08	121.38
293.884	1241.83	[M+Na]+ 270.894				NA	461496	1.369e-08	8e-08	108.13
421.74	588.86		[537][M]2+	C46H69NO13;	Azaspiracid 4; Azaspiracid 5;	HMDB0038232; HMDB0038233;	2.03375e+06	1.37052e-08	8e-08	102.02
319.2	735.49					NA	734219	1.37754e-08	8e-08	69.03
445.824	84.58					NA	3.02222e+06	1.38294e-08	8e-08	89.08
197.01	127.66			C5H8O6S;	3-methyl-4-(sulfooxy)but-2-enoic acid; (2Z)-2-[(sulfooxy)methyl]but-2-enoic acid; 2-methyl-4-(sulfooxy)but-2-enoic acid;	HMDB0128930; HMDB0129117; HMDB0129120;	161797	1.38631e-08	8e-08	156.53
374.179	523.37					NA	2.30308e+06	1.39247e-08	8e-08	73.87
627.346	574.93					NA	2.15345e+07	1.41153e-08	8e-08	127.86
464.211	482.82			C19H33N3O8S;	4-Hydroxynonenal glutathione;	HMDB0240578;	1.87862e+06	1.43174e-08	8e-08	13.44
434.193	580.45					NA	7097018	1.44177e-08	8e-08	79.79
366.911	74.38					NA	656199	1.44806e-08	8e-08	67.6
234.069	637.57					NA	3.17987e+06	1.45118e-08	8e-08	76.89
233.164	565.53			C14H20N2O;	Tymazoline; 2,6-Pipecoloxylidide; norfentanyl;	HMDB0015693; HMDB0060725; HMDB0061006;	742463	1.45447e-08	8e-08	5.81
481.208	769.73		[713][M]+			NA	796260	1.45859e-08	9e-08	85.84
337.179	715.77					NA	134196	1.45868e-08	9e-08	142.12
156.977	8.14					NA	544822	1.46071e-08	9e-08	103.5
211.074	593.15					NA	1.13854e+06	1.4764e-08	9e-08	48.85
274.186	119.36			C11H23N5O3;	Arginylvaline; Valylarginine;	HMDB0028722; HMDB0029121;	1.14988e+06	1.48008e-08	9e-08	117.65
[truncated: 9,641 more rows]
