# Supplementary material for: Campylobacter jejuni and casein hydrolysate addition: Impact on poultry in vitro cecal microbiota and metabolome
Source: PLoS One. 2024 May 24;19(5):e0303856. doi: 10.1371/journal.pone.0303856 (PMC11125459; doi:10.1371/journal.pone.0303856)
Supplement: S10 Table — Pathway analysis results derived from functional analysis module in MetaboAnalyst 5.0 using Mummichog 2.0 (P-value < 0.00001, KEGG Escherichia coli library). (XLSX) [file pone.0303856.s010.xlsx]

## Sheet: Sheet1
Supuplemental Table 10. Functional analysis of dysregulated metabolites associated with treatments in the current study. Pathway analysis results derived from functional analysis module in MetaboAnalyst 5.0 using Mummichog 2.0 (P-value < 0.00001, KEGG Escherichia coli library).
Treatment 1	Treatment 2	Significant Pathway	m/z feature	Retention Time(s)	P-value
PC	NC 24h	none
AH 0 h	PC 0h	Arginine biosynthesis	336.137	517.12	0.006
		Porphyrin and chlorophyll metabolism	589.303	522.05	7e-06
			561.251	660.49	6e-05
			549.289	723.63	0.002
			307.082	78.75	0.003
			549.289	709.26	0.003
		Riboflavin metabolism	316.127	524.64	0.007
			162.054	565.49	0.029
		Fructose and mannose metabolism	207.051	449	0.0002
		Folate biosynthesis	295.095	514.63	0.0002
			220.085	74.24	0.017
			295.095	500.03	0.017
		Tyrosine metabolism	169.051	549.32	0.004
		Phenylalanine metabolism	183.067	538.6	0.0005
		Chlorocyclohexane and chlorobenzene degradation	183.067	528.6	4.8e-05
		Xylene degradation	153.019	523.79	0.00097
		Thiamine metabolism	287.971	76.49	0.002
		Pantothenate and CoA biosynthesis	277.124	82.67	0.00012
		Lipoic acid metabolism	207.051	449.81	0.00097
		Biosynthesis of siderophore group nonribosomal peptides	153.019	523.7	0.00097
		Pyrimidine metabolism	152.006	449.36	0.035
		Vitamin B6 metabolism	167.083	545.79	2e-05
		Cysteine and methionine metabolism	191.054	124.29	0.00096
			336.137	517.12	0.006
EH 0h	PC 0h	Pyrimidine metabolism	152.006	449.36	0.0015
		Arginine biosynthesis	256.012	545.92	0.0135
			216.098		0.0183
		Riboflavin metabolism	162.054	565.49	2e-05
			316.127	524.64	0.00027
		Fructose and mannose metabolism	207.051	449.81	3e-06
			161.046	449.37	0.0091
		Purine metabolism	346.055	528.23	7e-06
		Folate biosynthesis	295.095	514.63	7.4e-05
			295.095	500.03	0.0089
			220.085	74.24	0.0146
		Cysteine and methionine metabolism	191.054	124.29	0.00096
			336.137	517.12	0.00345
			336.136	501.66	0.025
		Pentose phosphate pathway	161.046	449.37	0.0091
		Galactose metabolism	161.046	449.37	0.0091
		Arginine and proline metabolism	336.137	517.12	0.0035
		Tyrosine metabolism	169.051	549.32	0.0052
		Phenylalanine metabolism	183.067	528.6	9.475e-07
		Chlorocyclohexane and chlorobenzene degradation	258.898	74.2	0.00612
		Starch and sucrose metabolism	161.046	449.37	0.0091
		Amino sugar and nucleotide metabolism	161.046	449.37	0.0091
		Streptomycin biosynthesis	161.046	449.37	0.0091
		Inositol phosphate metabolism	161.046	449.37	0.0091
		Glycerophospholipid metabolism	214.049	596.55	0.0188
		Xylene degradation	153.019	523.79	0.00778
		Lipoic acid metabolism	207.051	449.81	3e-06
		Biosynthesis of siderophore group nonribosomal peptides	153.019	523.79	0.00778
		Porphyrin and chlorophyll metabolism	294.147	69.69	1.121e-07
			590.305	526.38	1e-06
			589.303	522.05	2e-06
			571.295	480.94	0.0003
			329.151	86.17	0.0012
		Vitamin B6 metabolism	230.023	75.87	0.00143
		Glycolysis or Gluconeogensis	161.046	449.37	0.0091
AH 24 h	AH 0h	Arginine biosynthesis	216.098	546.68	0.001
		Fructose and mannose metabolism	207.051	449	0.00046
		Glycine, serine and thrionine	207.051	449.81	4.6e-05
		Folate biosynthesis	232.045	437.58	9e-05
			204.032	616.46	0.0001
			210.063	449.33	0.002
		Vitamin B6 metabolism	166.051	572.07	0.0001
		Porphyrin and chlorophyll metabolism	294.147	69.69	2.24e-08
			590.305	526.38	2e-05
			589.303	522.05	0.0001
			307.082	78.75	0.00052
			549.289	723.63	0.0008
			549.289	709.26	0.0018
		Chlorocyclohexane and chlorobenzene degradation	258.898	74.2	3e-05
		Xylene degradation	153.019	523.79	0.014
		Lipoic acid metabolism	207.051	449.81	4.6e-05
		Biosynthesis of siderophore group nonribosomal peptides	153.019	523.79	0.014
EH 24h	EH 0h	Arginine biosynthesis	174.089	532.41	0.0194
		Riboflavin metabolism	316.127	524.64	0.0022
			162.054	565.49	0.02
		Vitamin B6 metabolism	167.083	545.79	0.00064
		Glycolysis or Gluconeogensis	161.046	449.37	0.031
		Fructose and mannose metabolism	161.046	449.37	0.031
			207.051	449.81	0.0339
		Folate biosynthesis	204.032	616.46	0.01
			210.063	449.33	0.02
			254.091	474.21	0.04
			295.095	514.63	0.0196
		Cysteine and methionine metabolism	191.054	124.29	0.0286
		Pentose phosphate pathway	161.046	449.37	0.0313
		Galactose metabolism	161.046	449.37	0.0313
		Phenylalanine metabolism	183.067	528.6	0.0083
		Chlorocyclohexane and chlorobenzene degradation	258.898	74.2	0.00067
		Starch and sucrose metabolism	161.046	449.37	0.0313
		Streptomycin biosynthesis	161.046	449.37	0.0313
		Inositol phosphate metabolism	161.046	449.37	0.0313
		Lipoic acid metabolism	207.051	449.81	0.0339
		Pyrimidine metabolism	152.006	449.36	0.0091
		Porphyrin and chlorophyll metabolism	294.147	69.69	0.001
			605.298	463.75	0.0178
			589.303	522.05	0.0307
AH 24h	EH 24h	Vitamin B6 metabolism	167.083	545.79	0.00227
		Folate biosynthesis	239.099	80.32	0.0259
			295.095	514.63	0.026
		Phenylalanine metabolism	183.067	528.6	0.00206
		Porphyrin and chlorophyll metabolism	561.251	660.49	1.8e-05
			571.295	480.94	0.0002
			549.289	723.63	0.0013
			590.305	526.38	0.0019
			549.289	709.26	0.00196
			605.298	463.75	0.0057
		Riboflavin metabolism	162.054	565.49	5.4e-05
			316.127	524.64	0.0124
