# Supplementary material for: Campylobacter jejuni and casein hydrolysate addition: Impact on poultry in vitro cecal microbiota and metabolome
Source: PLoS One. 2024 May 24;19(5):e0303856. doi: 10.1371/journal.pone.0303856 (PMC11125459; doi:10.1371/journal.pone.0303856)
Supplement: S11 Table — (XLSX) [file pone.0303856.s011.xlsx]

## Sheet: Sheet1
Supplemental Table 11. Top 50 pathways based on perturbation scores (PPS) that were assessed via annotated metabolites mapped to Phascolarctobacterium faecium, Campylobacter jejuni, and Faecalibacterium prausnitizii genomes in BioCyc.
Phascolarctobacterium faecium JCM 30894	Pathway	PPS	Compounds of pathway
	biotin biosynthesis from 8-amino-7-oxononanoate I	764.923	(7<i>R</i>,8<i>S</i>)-8-amino-7-(carboxyamino)nonanoate // ADP // phosphate // CO<SUB>2</SUB> // ATP // (7<i>R</i>,8<i>S</i>)-diaminononanoate // S-adenosyl-4-methylsulfanyl-2-oxobutanoate // (8<i>S</i>)-8-amino-7-oxononanoate // an oxidized [2Fe-2S] ferredoxin // an unsulfurated [sulfur carrier] // a sulfurated [sulfur carrier] // dethiobiotin // a reduced [2Fe-2S] ferredoxin // H<SUP>+</SUP> //…
	L-leucine biosynthesis	496.313	3-deoxy-D-arabino-heptulopyranuronate 7-phosphate // ammonia // (2S)-2-amino-4-deoxy-chorismate // 3-deoxy-D-arabino-heptulosonate 7-phosphate // D-erythrose 4-phosphate // phosphate // 5-enolpyruvoyl-shikimate 3-phosphate // phospho<i>enol</i>pyruvate // ADP // shikimate 3-phosphate // ATP // NADPH // shikimate // NADP<sup>+</sup> // 3-dehydroshikimate // 3-dehydroquinate // 1-(2-carboxyphenylam…
	superpathway of 5-aminoimidazole ribonucleotide biosynthesis	489.491	ammonium // H<SUP>+</SUP> // H<sub>2</sub>O // 2'-deoxycytidine // uracil // 2'-deoxyuridine // thymine // 2-deoxy-&alpha;-D-ribose 1-phosphate // phosphate // thymidine
	5-aminoimidazole ribonucleotide biosynthesis I	417.169	NADH // NAD<sup>+</sup> // L-glutamate // L-leucine // 2-oxoglutarate // coenzyme A // (2<i>S</i>)-2-isopropylmalate // acetyl-CoA // 3-methyl-2-oxobutanoate // CO<SUB>2</SUB> // 4-methyl-2-oxopentanoate // H<SUP>+</SUP> // (2<i>S</i>)-2-isopropyl-3-oxosuccinate // H<sub>2</sub>O // 2-isopropylmaleate // (2<i>R</i>,3<i>S</i>)-3-isopropylmalate
	5-aminoimidazole ribonucleotide biosynthesis II	417.169	ammonia // carbamate // carboxyphosphate // AMP // diphosphate // L-aspartate // fumarate // L-arginine // L-arginino-succinate // L-citrulline // 2-oxoglutarate // NADPH // <i>N</i>-acetyl-L-glutamate 5-semialdehyde // NADP<sup>+</sup> // <i>N</i>-acetylglutamyl-phosphate // L-ornithine // <i>N</i>-acetyl-L-ornithine // phosphate // ADP // carbamoyl phosphate // ATP // L-glutamine // hydrogencar…
	CMP-legionaminate biosynthesis I	410.317	(R)-4'-phosphopantothenoyl-cytidylate // AMP // NADPH // (R)-pantoate // NADP<sup>+</sup> // a tetrahydrofolate // 2-dehydropantoate // a 5,10-methylenetetrahydrofolate // 3-methyl-2-oxobutanoate // H<sub>2</sub>O // (<i>R</i>)-pantothenate // ADP // coenzyme A // 3'-dephospho-CoA // ATP // 4'-phosphopantetheine // CMP // diphosphate // (R)-4'-phosphopantothenoyl-L-cysteine // (<i>R</i>)-4'-phosp…
	tRNA charging	399.051	H<sub>2</sub>O // protocatechuate // H<SUP>+</SUP> // NADH // 3-dehydroshikimate // shikimate // NAD<sup>+</sup>
	TCA cycle I (prokaryotic)	369.17	an <i>apo</i>-[hydroxymethylbilane synthase]-L-cysteine // a [hydroxymethylbilane synthase] ES<sub>2</sub> intermediate // ammonium // a [hydroxymethylbilane synthase] ES<sub>3</sub> intermediate // porphobilinogen // a <i>holo</i>-[hydroxymethylbilane synthase] // preuroporphyrinogen // a [hydroxymethylbilane synthase] ES<sub>4</sub> intermediate // H<sub>2</sub>O
	phosphopantothenate biosynthesis I	362.512	AMP // diphosphate // pimelate // ATP // (8<i>S</i>)-8-amino-7-oxononanoate // coenzyme A // CO<SUB>2</SUB> // H<SUP>+</SUP> // pimeloyl-CoA // L-alanine
	tetrapyrrole biosynthesis I (from glutamate)	346.109	5-phospho-&alpha;-D-ribose 1-diphosphate // diphosphate // 5-phospho-&beta;-D-ribosylamine // glycine // a tetrahydrofolate // an <i>N</i><sup>10</sup>-formyltetrahydrofolate // <i>N</i><sup>1</sup>-(5-phospho-&beta;-D-ribosyl)glycinamide // L-glutamate // <i>N</i><sup>2</sup>-formyl-<i>N</i><sup>1</sup>-(5-phospho-&beta;-D-ribosyl)glycinamide // L-glutamine // H<sub>2</sub>O // 5-amino-1-(5-phos…
	L-serine biosynthesis I	345.98	3-deoxy-D-arabino-heptulopyranuronate 7-phosphate // 3-deoxy-D-arabino-heptulosonate 7-phosphate // D-erythrose 4-phosphate // phosphate // 5-enolpyruvoyl-shikimate 3-phosphate // phospho<i>enol</i>pyruvate // ADP // shikimate 3-phosphate // ATP // NADPH // shikimate // NADP<sup>+</sup> // 3-dehydroshikimate // 3-dehydroquinate // CO<SUB>2</SUB> // H<sub>2</sub>O // H<SUP>+</SUP> // prephenate //…
	6-hydroxymethyl-dihydropterin diphosphate biosynthesis I	344.107	ammonium // H<sub>2</sub>O // 2'-deoxycytidine // uracil // 2'-deoxyuridine // thymine // phosphate // thymidine // 2-deoxy-&alpha;-D-ribose 1-phosphate // D-glyceraldehyde 3-phosphate // 2-deoxy-D-ribose 5-phosphate // H<SUP>+</SUP> // NADH // acetyl-CoA // acetaldehyde // coenzyme A // NAD<sup>+</sup>
	chorismate biosynthesis from 3-dehydroquinate	337.962	an L-arginyl-[tRNA<SUP>Arg</SUP>] // a tRNA<SUP>Arg</SUP> // L-arginine // an L-cysteinyl-[tRNA<SUP>Cys</SUP>] // a tRNA<SUP>Cys</SUP> // L-cysteine // an L-glutaminyl-[tRNA<SUP>Gln</SUP>] // a tRNA<SUP>Gln</SUP> // L-glutamine // an L-glutamyl-[tRNA<SUP>Glu</SUP>] // a tRNA<SUP>glu</SUP> // L-glutamate // an L-isoleucyl-[tRNA<SUP>Ile</SUP>] // a tRNA<SUP>Ile</SUP> // L-isoleucine // an L-leucyl-…
	L-phenylalanine biosynthesis I	320.3	3-deoxy-D-arabino-heptulopyranuronate 7-phosphate // 3-deoxy-D-arabino-heptulosonate 7-phosphate // D-erythrose 4-phosphate // phosphate // 5-enolpyruvoyl-shikimate 3-phosphate // phospho<i>enol</i>pyruvate // ADP // shikimate 3-phosphate // ATP // NADPH // H<SUP>+</SUP> // shikimate // NADP<sup>+</sup> // 3-dehydroshikimate // H<sub>2</sub>O // 3-dehydroquinate // NADH // CO<SUB>2</SUB> // NAD<s…
	superpathway of tetrahydrofolate biosynthesis	309.197	<i>N</i><sup>2</sup>-formyl-<i>N</i><sup>1</sup>-(5-phospho-&beta;-D-ribosyl)glycinamide // a tetrahydrofolate // <i>N</i><sup>1</sup>-(5-phospho-&beta;-D-ribosyl)glycinamide // H<SUP>+</SUP> // an <i>N</i><sup>10</sup>-formyltetrahydrofolate // a 5,10-methenyltetrahydrofolate // H<sub>2</sub>O
	superpathway of sulfate assimilation and cysteine biosynthesis	306.274	AMP // diphosphate // &beta;-alanine // NADPH // (R)-pantoate // NADP<sup>+</sup> // a tetrahydrofolate // 2-dehydropantoate // a 5,10-methylenetetrahydrofolate // 3-methyl-2-oxobutanoate // H<sub>2</sub>O // ADP // (<i>R</i>)-4'-phosphopantothenate // H<SUP>+</SUP> // (<i>R</i>)-pantothenate // ATP
	thiazole biosynthesis I (facultative anaerobic bacteria)	305.324	L-glutamate // 2-oxoglutarate // NADH // 3-phosphooxypyruvate // H<SUP>+</SUP> // 3-phospho-D-glycerate // NAD<sup>+</sup> // phosphate // L-serine // <i>O</i>-phospho-L-serine // H<sub>2</sub>O
	superpathway of L-serine and glycine biosynthesis I	299.628	chorismate // phosphate // 5-enolpyruvoyl-shikimate 3-phosphate // phospho<i>enol</i>pyruvate // ADP // shikimate 3-phosphate // ATP // NADPH // H<SUP>+</SUP> // shikimate // NADP<sup>+</sup> // 3-dehydroshikimate // H<sub>2</sub>O // 3-dehydroquinate
	superpathway of branched chain amino acid biosynthesis	294.854	an [L-cysteine desulfurase]-L-cysteine // an [L-cysteine desulfurase]-<i>S</i>-sulfanyl-L-cysteine // H<sub>2</sub>O // 2-[(2<i>R</i>,5<i>Z</i>)-2-carboxy-4-methylthiazol-5(2<i>H</i>)-ylidene]ethyl phosphate // CO<SUB>2</SUB> // 1-deoxy-D-xylulose 5-phosphate // pyruvate // D-glyceraldehyde 3-phosphate // an oxidized ferredoxin [iron-sulfur] cluster // AMP // a thiocarboxylated-[ThiS sulfur-carri…
	chorismate biosynthesis I	285.63	CO<SUB>2</SUB> // H<sub>2</sub>O // H<SUP>+</SUP> // prephenate // chorismate // L-glutamate // 3-phenyl-2-oxopropanoate // L-phenylalanine // 2-oxoglutarate
	formaldehyde oxidation VII (THF pathway)	272.392	H<SUP>+</SUP> // H<sub>2</sub>O // phosphate // ADP // an <i>N</i><sup>10</sup>-formyltetrahydrofolate // a tetrahydrofolate // ATP // formate // NADPH // a 5,10-methenyltetrahydrofolate // a 5,10-methylenetetrahydrofolate // NADP<sup>+</sup>
	superpathay of heme <i>b</i> biosynthesis from glutamate	268.095	3-deoxy-D-arabino-heptulopyranuronate 7-phosphate // ammonia // (2S)-2-amino-4-deoxy-chorismate // 3-deoxy-D-arabino-heptulosonate 7-phosphate // D-erythrose 4-phosphate // phosphate // 5-enolpyruvoyl-shikimate 3-phosphate // phospho<i>enol</i>pyruvate // ADP // shikimate 3-phosphate // ATP // NADPH // shikimate // NADP<sup>+</sup> // 3-dehydroshikimate // 3-dehydroquinate // CO<SUB>2</SUB> // 1-…
	superpathway of thiamine diphosphate biosynthesis I	243.564	L-glutamate // 2-oxoglutarate // NADH // 3-phosphooxypyruvate // H<SUP>+</SUP> // 3-phospho-D-glycerate // NAD<sup>+</sup> // phosphate // <i>O</i>-phospho-L-serine // H<sub>2</sub>O // a 5,10-methylenetetrahydrofolate // glycine // L-serine // a tetrahydrofolate
	L-lysine biosynthesis VI	228.788	NADH // NAD<sup>+</sup> // L-leucine // coenzyme A // (2<i>S</i>)-2-isopropylmalate // acetyl-CoA // 4-methyl-2-oxopentanoate // (2<i>S</i>)-2-isopropyl-3-oxosuccinate // 2-isopropylmaleate // (2<i>R</i>,3<i>S</i>)-3-isopropylmalate // 3-methyl-2-oxobutanoate // L-valine // (2<i>R</i>)-2,3-dihydroxy-3-methylbutanoate // (<i>S</i>)-2-acetolactate // (3<i>S</i>)-3-methyl-2-oxopentanoate // L-glutam…
	phosphatidylglycerol biosynthesis I (plastidic)	217.585	(R)-4'-phosphopantothenoyl-cytidylate // ADP // coenzyme A // 3'-dephospho-CoA // ATP // CO<SUB>2</SUB> // 4'-phosphopantetheine // H<SUP>+</SUP> // CMP // diphosphate // (R)-4'-phosphopantothenoyl-L-cysteine // (<i>R</i>)-4'-phosphopantothenate // L-cysteine // CTP
	phosphatidylglycerol biosynthesis II (non-plastidic)	217.585	3-deoxy-D-arabino-heptulopyranuronate 7-phosphate // 3-deoxy-D-arabino-heptulosonate 7-phosphate // D-erythrose 4-phosphate // chorismate // phosphate // 5-enolpyruvoyl-shikimate 3-phosphate // phospho<i>enol</i>pyruvate // ADP // shikimate 3-phosphate // ATP // NADPH // H<SUP>+</SUP> // shikimate // NADP<sup>+</sup> // 3-dehydroshikimate // H<sub>2</sub>O // 3-dehydroquinate
	L-glutamate biosynthesis I	208.32	methylcob(III)alamin-[methionine synthase] // cob(I)alamin-[methionine synthase] // a [glycine-cleavage complex H protein] <i>N<sup>6</sup></i>-[(<i>R</i>)-lipoyl]-L-lysine // a [glycine-cleavage complex H protein] <i>N<sup>6</sup></i>-aminomethyldihydrolipoyl-L-lysine // a [glycine-cleavage complex H protein] <i>N<sup>6</sup></i>-dihydrolipoyl-L-lysine // phosphate // ADP // a (6<i>S</i>)-5-form…
	L-glutamine degradation II	208.32	NADH // CO<SUB>2</SUB> // NAD<sup>+</sup> // prephenate // chorismate // L-glutamate // 3-(4-hydroxyphenyl)pyruvate // L-tyrosine // 2-oxoglutarate
	L-glutamine degradation I	208.32	an [L-cysteine desulfurase]-L-cysteine // an [L-cysteine desulfurase]-<i>S</i>-sulfanyl-L-cysteine // carbon monoxide // formate // 4-amino-2-methyl-5-(phosphooxymethyl)pyrimidine // 5-amino-1-(5-phospho-&beta;-D-ribosyl)imidazole // ADP // thiamine diphosphate // thiamine phosphate // 4-amino-2-methyl-5-(diphosphooxymethyl)pyrimidine // H<sub>2</sub>O // 2-[(2<i>R</i>,5<i>Z</i>)-2-carboxy-4-meth…
	L-lysine biosynthesis I	201.772	NADPH // 2-oxoglutarate // NADP<sup>+</sup> // phosphate // ADP // ammonium // ATP // H<SUP>+</SUP> // ammonia // L-glutamate // L-glutamine // H<sub>2</sub>O
	L-histidine biosynthesis	190.771	ADP // L-aspartate // ATP // NADPH // L-aspartyl-4-phosphate // phosphate // NADP<sup>+</sup> // pyruvate // L-aspartate 4-semialdehyde // L-glutamate // 2-oxoglutarate // L,L-diaminopimelate // CO<SUB>2</SUB> // L-lysine // <i>meso</i>-diaminopimelate // H<SUP>+</SUP> // NAD(P)H // (2S,4S)-4-hydroxy-2,3,4,5-tetrahydrodipicolinate // (<i>S</i>)-2,3,4,5-tetrahydrodipicolinate // NAD(P)<sup>+</sup>…
	flavin biosynthesis I (bacteria and plants)	188.05	diphosphate // phosphate // ATP // L-methionine // adenosine // L-homocysteine // H<sub>2</sub>O // H<SUP>+</SUP> // a methylated methyl acceptor // <i>S</i>-adenosyl-L-homocysteine // <i>S</i>-adenosyl-L-methionine // a demethylated methyl acceptor
	pentose phosphate pathway (non-oxidative branch)	184.045	diphosphate // phosphate // <i>S</i>-adenosyl-L-methionine // ATP // adenosine // <i>S</i>-adenosyl-L-homocysteine // H<sub>2</sub>O // L-methionine // tetrahydropteroyl tri-L-glutamate // 5-methyltetrahydropteroyl tri-L-glutamate // L-homocysteine
	CDP-diacylglycerol biosynthesis II	177.657	5-phospho-&alpha;-D-ribose 1-diphosphate // GMP // diphosphate // guanine // D-ribofuranose // guanosine // H<sub>2</sub>O
	CDP-diacylglycerol biosynthesis I	177.657	5-phospho-&alpha;-D-ribose 1-diphosphate // GMP // diphosphate // &alpha;-D-ribose-1-phosphate // guanine // guanosine // phosphate
	pseudouridine degradation	149.699	an [L-cysteine desulfurase]-L-cysteine // an [L-cysteine desulfurase]-<i>S</i>-sulfanyl-L-cysteine // a sulfurated [sulfur carrier] // L-alanine // L-cysteine // an unsulfurated [sulfur carrier]
	L-cysteine biosynthesis I	149.249	H<sub>2</sub>O // ammonia // H<SUP>+</SUP> // NADPH // 2-oxoglutarate // L-glutamine // L-glutamate // NADP<sup>+</sup>
	4-aminobenzoate biosynthesis	147.304	ammonia // D-ribose 5-phosphate // H<SUP>+</SUP> // H<sub>2</sub>O // phosphate // L-glutamate // pyridoxal 5'-phosphate // <i>aldehydo</i>-D-ribose 5-phosphate // D-glyceraldehyde 3-phosphate // L-glutamine
	L-tryptophan biosynthesis	141.049	H<SUP>+</SUP> // ammonia // L-glutamate // L-glutamine // H<sub>2</sub>O
	palmitate biosynthesis II (bacteria and plants)	140.583	ammonia // L-histidine // NADH // histidinal // NAD<sup>+</sup> // phosphate // histidinol // L-histidinol phosphate // 2-oxoglutarate // 3-(imidazol-4-yl)-2-oxopropyl phosphate // 5-amino-1-(5-phospho-D-ribosyl)imidazole-4-carboxamide // D-<i>erythro</i>-1-(imidazol-4-yl)-glycerol 3-phosphate // L-glutamate // L-glutamine // phosphoribulosylformimino-AICAR-phosphate // H<SUP>+</SUP> // 1-(5-phos…
	di-<i>trans</i>,poly-<i>cis</i>-undecaprenyl phosphate biosynthesis	132.849	ADP // diphosphate // FAD // FMN // ATP // riboflavin // 6,7-dimethyl-8-(1-D-ribityl)lumazine // 5-amino-6-(D-ribitylamino)uracil // 1-deoxy-L-glycero-tetrulose 4-phosphate // D-ribulose 5-phosphate // NADPH // 5-amino-6-(5-phospho-D-ribitylamino)uracil // NADP<sup>+</sup> // ammonium // 5-amino-6-(5-phospho-D-ribosylamino)uracil // formate // 2,5-diamino-6-(5-phospho-D-ribosylamino)pyrimidin-4(3…
	UTP and CTP <i>de novo</i> biosynthesis	120.273	diphosphate // a CDP-diacylglycerol // CTP // a phosphatidate // coenzyme A // a 2-lysophosphatidate // an acyl-CoA // H<SUP>+</SUP> // NAD(P)H // glycerone phosphate // <i>sn</i>-glycerol 3-phosphate // NAD(P)<sup>+</sup>
	glycolysis I (from glucose 6-phosphate)	118.8	phosphate // ADP // &beta;-nicotinate D-ribonucleotide // 5-phospho-&alpha;-D-ribose 1-diphosphate // D-ribofuranose 5-phosphate // &beta;-nicotinamide D-ribonucleotide // L-glutamate // L-glutamine // nicotinate // nicotinamide // H<sub>2</sub>O // NAD<sup>+</sup> // diphosphate // AMP // H<SUP>+</SUP> // ammonium // ATP // nicotinate adenine dinucleotide
	gluconeogenesis I	114.14	H<SUP>+</SUP> // ADP // D-ribofuranose 5-phosphate // D-ribofuranose // ATP // &beta;-D-ribofuranose // &beta;-D-ribopyranose
	guanosine ribonucleotides <i>de novo</i> biosynthesis	104.16	coenzyme A // L-serine // acetyl-CoA // H<SUP>+</SUP> // acetate // L-cysteine // <i>O</i>-acetyl-L-serine // hydrogen sulfide
	superpathway of pyrimidine nucleobases salvage	104.16	an oxidized electron carrier // H<sub>2</sub>O // a [cytidylyl molybdenum cofactor chaperone]-cytidylyl molybdenum cofactor (sulfo-dioxo) // L-alanine // L-cysteine // a reduced two electron carrier // a [cytidylyl molybdenum cofactor chaperone]-cytidylyl molybdenum cofactor // cytidylyl molybdenum cofactor (trioxo) // a cytidylyl molybdenum cofactor chaperone
	L-asparagine biosynthesis III (tRNA-dependent)	104.16	H<sub>2</sub>O // ammonia // L-glutamate // chorismate // L-glutamine // pyruvate // 4-aminobenzoate // H<SUP>+</SUP> // 4-amino-4-deoxychorismate
	glutaminyl-tRNA<sup>gln</sup> biosynthesis via transamidation	104.16	NADPH // 2-oxoglutarate // NADP<sup>+</sup> // H<SUP>+</SUP> // ammonia // L-glutamate // L-glutamine // H<sub>2</sub>O
	palmitoleate biosynthesis I (from (5Z)-dodec-5-enoate)	100.994	ammonia // (2S)-2-amino-4-deoxy-chorismate // CO<SUB>2</SUB> // 1-(2-carboxyphenylamino)-1-deoxy-D-ribulose 5-phosphate // 5-phospho-&alpha;-D-ribose 1-diphosphate // <i>N</i>-(5-phosphoribosyl)-anthranilate // diphosphate // pyruvate // L-glutamate // anthranilate // H<SUP>+</SUP> // chorismate // L-glutamine // H<sub>2</sub>O // L-tryptophan // L-serine // D-glyceraldehyde 3-phosphate // indole…
	UDP-<i>N</i>-acetyl-D-glucosamine biosynthesis I	93.1634	an <i>S</i>-sulfanyl-[cysteine desulfurase]-[disordered-form scaffold protein] complex // a [cysteine desulfurase]-<i>S</i>-sulfanyl-[disordered-form scaffold protein] complex // an <i>S</i>-sulfanyl-[cysteine desulfurase]-<i>S</i>-sulfanyl-[disordered-form scaffold protein] complex // a [cysteine desulfurase]-(<i>S</i>-sulfanyl)<sub>2</sub>-[disordered-form scaffold protein] complex // Fe<SUP>3+…
Campylobacter jejuni 51037	biotin biosynthesis from 8-amino-7-oxononanoate I	764.923	9-mercaptodethiobiotin // ADP // phosphate // H<SUP>+</SUP> // CO<SUB>2</SUB> // ATP // an oxidized [2Fe-2S] ferredoxin // L-methionine // 5'-deoxyadenosine // biotin // an unsulfurated [sulfur carrier] // a sulfurated [sulfur carrier] // dethiobiotin // a reduced [2Fe-2S] ferredoxin // 7,8-diaminopelargonate // S-adenosyl-4-methylsulfanyl-2-oxobutanoate // <i>S</i>-adenosyl-L-methionine // 8-ami…
	L-leucine biosynthesis	496.313	NADH // NAD<sup>+</sup> // L-glutamate // L-leucine // 2-oxoglutarate // coenzyme A // (2<i>S</i>)-2-isopropylmalate // 3-methyl-2-oxobutanoate // acetyl-CoA // CO<SUB>2</SUB> // 4-methyl-2-oxopentanoate // H<SUP>+</SUP> // (2<i>S</i>)-2-isopropyl-3-oxosuccinate // H<sub>2</sub>O // 2-isopropylmaleate // (2<i>R</i>,3<i>S</i>)-3-isopropylmalate
	superpathway of 5-aminoimidazole ribonucleotide biosynthesis	489.491	5-phospho-&alpha;-D-ribose 1-diphosphate // diphosphate // 5-phospho-&beta;-D-ribosylamine // glycine // L-glutamate // L-glutamine // H<sub>2</sub>O // 5-amino-1-(5-phospho-&beta;-D-ribosyl)imidazole // 2-(formamido)-N<sup>1</sup>-(5-phospho-&beta;-D-ribosyl)acetamidine // phosphate // ADP // formate // ATP // H<SUP>+</SUP> // <i>N</i><sup>2</sup>-formyl-<i>N</i><sup>1</sup>-(5-phospho-&beta;-D-…
	5-aminoimidazole ribonucleotide biosynthesis I	417.169	5-phospho-&alpha;-D-ribose 1-diphosphate // diphosphate // 5-phospho-&beta;-D-ribosylamine // glycine // a tetrahydrofolate // an <i>N</i><sup>10</sup>-formyltetrahydrofolate // <i>N</i><sup>1</sup>-(5-phospho-&beta;-D-ribosyl)glycinamide // L-glutamate // <i>N</i><sup>2</sup>-formyl-<i>N</i><sup>1</sup>-(5-phospho-&beta;-D-ribosyl)glycinamide // L-glutamine // H<sub>2</sub>O // 5-amino-1-(5-phos…
	5-aminoimidazole ribonucleotide biosynthesis II	417.169	5-phospho-&alpha;-D-ribose 1-diphosphate // diphosphate // 5-phospho-&beta;-D-ribosylamine // glycine // L-glutamate // L-glutamine // H<sub>2</sub>O // 5-amino-1-(5-phospho-&beta;-D-ribosyl)imidazole // 2-(formamido)-N<sup>1</sup>-(5-phospho-&beta;-D-ribosyl)acetamidine // phosphate // ADP // <i>N</i><sup>2</sup>-formyl-<i>N</i><sup>1</sup>-(5-phospho-&beta;-D-ribosyl)glycinamide // H<SUP>+</SUP…
	CMP-legionaminate biosynthesis I	410.317	a phosphorylated phosphoglucosamine mutase // glucosamine 1,6-diphosphate // a phosphoglucosamine mutase // &beta;-D-fructofuranose 6-phosphate // L-glutamine // D-glucosamine 6-phosphate // &alpha;-D-glucosamine 1-phosphate // GTP // GDP-D-glucosamine // GDP-<i>N</i>-acetyl-D-glucosamine // 2-oxoglutarate // GDP-2-acetamido-2,6-dideoxy-&alpha;-D-<i>xylo</i>-hexos-4-ulose // L-glutamate // coenzy…
	tRNA charging	399.051	an L-arginyl-[tRNA<SUP>Arg</SUP>] // a tRNA<SUP>Arg</SUP> // L-arginine // an L-cysteinyl-[tRNA<SUP>Cys</SUP>] // a tRNA<SUP>Cys</SUP> // L-cysteine // an L-glutaminyl-[tRNA<SUP>Gln</SUP>] // a tRNA<SUP>Gln</SUP> // L-glutamine // an L-glutamyl-[tRNA<SUP>Glu</SUP>] // a tRNA<SUP>glu</SUP> // L-glutamate // an L-isoleucyl-[tRNA<SUP>Ile</SUP>] // a tRNA<SUP>Ile</SUP> // L-isoleucine // an L-leucyl-…
	TCA cycle I (prokaryotic)	369.17	a [2-oxoglutarate dehydrogenase E2 protein] <i>N<sup>6</sup></i>-lipoyl-L-lysine // a [2-oxoglutarate dehydrogenase E2 protein] <i>N<sup>6</sup></i>-<i>S</i>-succinyldihydrolipoyl-L-lysine // a [2-oxoglutarate dehydrogenase E2 protein] <i>N<sup>6</sup></i>-dihydrolipoyl-L-lysine // oxalosuccinate // e<SUP>-</SUP> // phosphate // ADP // ATP // succinyl-CoA // coenzyme A // acetyl-CoA // H<sub>2</s…
	phosphopantothenate biosynthesis I	362.512	AMP // diphosphate // &beta;-alanine // NADPH // (R)-pantoate // NADP<sup>+</sup> // a tetrahydrofolate // 2-dehydropantoate // a 5,10-methylenetetrahydrofolate // 3-methyl-2-oxobutanoate // H<sub>2</sub>O // ADP // (<i>R</i>)-4'-phosphopantothenate // H<SUP>+</SUP> // (<i>R</i>)-pantothenate // ATP
	tetrapyrrole biosynthesis I (from glutamate)	346.109	uroporphyrinogen-III // preuroporphyrinogen // ammonium // porphobilinogen // H<sub>2</sub>O // 5-aminolevulinate // H<SUP>+</SUP> // NADPH // (S)-4-amino-5-oxopentanoate // NADP<sup>+</sup> // AMP // diphosphate // an L-glutamyl-[tRNA<SUP>Glu</SUP>] // a tRNA<SUP>glu</SUP> // L-glutamate // ATP
	L-serine biosynthesis I	345.98	L-glutamate // 2-oxoglutarate // NADH // 3-phosphooxypyruvate // H<SUP>+</SUP> // 3-phospho-D-glycerate // NAD<sup>+</sup> // phosphate // L-serine // <i>O</i>-phospho-L-serine // H<sub>2</sub>O
	6-hydroxymethyl-dihydropterin diphosphate biosynthesis I	344.107	AMP // (7,8-dihydropterin-6-yl)methyl diphosphate // ATP // 6-(hydroxymethyl)-7,8-dihydropterin // glycolaldehyde // phosphate // 7,8-dihydroneopterin // diphosphate // 7,8-dihydroneopterin 3'-phosphate // 7,8-dihydroneopterin 3'-triphosphate // formate // H<SUP>+</SUP> // GTP // H<sub>2</sub>O
	chorismate biosynthesis from 3-dehydroquinate	337.962	chorismate // phosphate // 5-enolpyruvoyl-shikimate 3-phosphate // phospho<i>enol</i>pyruvate // ADP // shikimate 3-phosphate // ATP // NADPH // H<SUP>+</SUP> // shikimate // NADP<sup>+</sup> // 3-dehydroshikimate // H<sub>2</sub>O // 3-dehydroquinate
	L-phenylalanine biosynthesis I	320.3	CO<SUB>2</SUB> // H<sub>2</sub>O // H<SUP>+</SUP> // prephenate // chorismate // L-glutamate // 3-phenyl-2-oxopropanoate // L-phenylalanine // 2-oxoglutarate
	superpathway of tetrahydrofolate biosynthesis	309.197	ADP // 7,8-dihydrofolate monoglutamate // 7,8-dihydropteroate // NADPH // a 7,8-dihydrofolate // a tetrahydrofolate // NADP<sup>+</sup> // AMP // (7,8-dihydropterin-6-yl)methyl diphosphate // ATP // 6-(hydroxymethyl)-7,8-dihydropterin // glycolaldehyde // phosphate // 7,8-dihydroneopterin // diphosphate // 7,8-dihydroneopterin 3'-phosphate // 7,8-dihydroneopterin 3'-triphosphate // formate // GTP…
	superpathway of sulfate assimilation and cysteine biosynthesis	306.274	diphosphate // sulfate // ADP // 3'-phosphoadenylyl-sulfate // adenosine 5'-phosphosulfate // ATP // coenzyme A // acetyl-CoA // acetate // L-cysteine // <i>O</i>-acetyl-L-serine // hydrogen sulfide // L-glutamate // 2-oxoglutarate // NADH // 3-phosphooxypyruvate // H<SUP>+</SUP> // 3-phospho-D-glycerate // NAD<sup>+</sup> // phosphate // L-serine // <i>O</i>-phospho-L-serine // H<sub>2</sub>O
	thiazole biosynthesis I (facultative anaerobic bacteria)	305.324	H<sub>2</sub>O // 2-[(2<i>R</i>,5<i>Z</i>)-2-carboxy-4-methylthiazol-5(2<i>H</i>)-ylidene]ethyl phosphate // CO<SUB>2</SUB> // 1-deoxy-D-xylulose 5-phosphate // pyruvate // D-glyceraldehyde 3-phosphate // an oxidized ferredoxin [iron-sulfur] cluster // AMP // a thiocarboxy-[ThiS-Protein] // a reduced ferredoxin [iron-sulfur] cluster // diphosphate // a carboxy-adenylated-[ThiS sulfur-carrier prot…
	superpathway of L-serine and glycine biosynthesis I	299.628	L-glutamate // 2-oxoglutarate // NADH // 3-phosphooxypyruvate // H<SUP>+</SUP> // 3-phospho-D-glycerate // NAD<sup>+</sup> // phosphate // <i>O</i>-phospho-L-serine // H<sub>2</sub>O // a 5,10-methylenetetrahydrofolate // glycine // L-serine // a tetrahydrofolate
	superpathway of branched chain amino acid biosynthesis	294.854	NADH // NAD<sup>+</sup> // L-leucine // coenzyme A // (2<i>S</i>)-2-isopropylmalate // acetyl-CoA // 4-methyl-2-oxopentanoate // (2<i>S</i>)-2-isopropyl-3-oxosuccinate // 2-isopropylmaleate // (2<i>R</i>,3<i>S</i>)-3-isopropylmalate // 3-methyl-2-oxobutanoate // L-valine // (2<i>R</i>)-2,3-dihydroxy-3-methylbutanoate // (<i>S</i>)-2-acetolactate // (<i>S</i>)-3-methyl-2-oxopentanoate // L-glutama…
	chorismate biosynthesis I	285.63	3-deoxy-D-arabino-heptulopyranuronate 7-phosphate // 3-deoxy-D-arabino-heptulosonate 7-phosphate // D-erythrose 4-phosphate // chorismate // phosphate // 5-enolpyruvoyl-shikimate 3-phosphate // phospho<i>enol</i>pyruvate // ADP // shikimate 3-phosphate // ATP // NADPH // H<SUP>+</SUP> // shikimate // NADP<sup>+</sup> // 3-dehydroshikimate // H<sub>2</sub>O // 3-dehydroquinate
	formaldehyde oxidation VII (THF pathway)	272.392	NADPH // a 5,10-methenyltetrahydrofolate // NADP<sup>+</sup> // a 5,10-methylenetetrahydrofolate // formaldehyde // H<SUP>+</SUP> // formate // a tetrahydrofolate // an <i>N</i><sup>10</sup>-formyltetrahydrofolate // H<sub>2</sub>O
	superpathay of heme <i>b</i> biosynthesis from glutamate	268.095	preuroporphyrinogen // ammonium // porphobilinogen // 5-aminolevulinate // NADPH // (S)-4-amino-5-oxopentanoate // NADP<sup>+</sup> // AMP // diphosphate // an L-glutamyl-[tRNA<SUP>Glu</SUP>] // a tRNA<SUP>glu</SUP> // L-glutamate // ATP // uroporphyrinogen-III // hydrogen peroxide // Fe<SUP>2+</SUP> // protoporphyrin IX // protoheme // H<sub>2</sub>O // CO<SUB>2</SUB> // protoporphyrinogen IX //…
	superpathway of thiamine diphosphate biosynthesis I	243.564	carbon monoxide // formate // 4-amino-2-methyl-5-(phosphooxymethyl)pyrimidine // 5-amino-1-(5-phospho-&beta;-D-ribosyl)imidazole // ADP // thiamine diphosphate // thiamine phosphate // 4-amino-2-methyl-5-(diphosphooxymethyl)pyrimidine // H<sub>2</sub>O // 2-[(2<i>R</i>,5<i>Z</i>)-2-carboxy-4-methylthiazol-5(2<i>H</i>)-ylidene]ethyl phosphate // CO<SUB>2</SUB> // 1-deoxy-D-xylulose 5-phosphate // …
	L-lysine biosynthesis VI	228.788	ADP // L-aspartate // ATP // NADPH // L-aspartyl-4-phosphate // phosphate // NADP<sup>+</sup> // pyruvate // L-aspartate 4-semialdehyde // L-glutamate // 2-oxoglutarate // L,L-diaminopimelate // CO<SUB>2</SUB> // L-lysine // <i>meso</i>-diaminopimelate // H<SUP>+</SUP> // NAD(P)H // (2S,4S)-4-hydroxy-2,3,4,5-tetrahydrodipicolinate // (<i>S</i>)-2,3,4,5-tetrahydrodipicolinate // NAD(P)<sup>+</sup>…
	phosphatidylglycerol biosynthesis I (plastidic)	217.585	diphosphate // CTP // NAD(P)H // glycerone phosphate // NAD(P)<sup>+</sup> // a phosphatidate // a soluble [acyl-carrier protein] // a 2-lysophosphatidate // an acyl-[acyl-carrier protein] // H<SUP>+</SUP> // CMP // a CDP-diacylglycerol // <i>sn</i>-glycerol 3-phosphate // phosphate // a phosphatidylglycerol // a phosphatidylglycerophosphate // H<sub>2</sub>O
	phosphatidylglycerol biosynthesis II (non-plastidic)	217.585	diphosphate // CTP // a phosphatidate // coenzyme A // a 2-lysophosphatidate // an acyl-CoA // NAD(P)H // glycerone phosphate // NAD(P)<sup>+</sup> // H<SUP>+</SUP> // CMP // a CDP-diacylglycerol // <i>sn</i>-glycerol 3-phosphate // phosphate // a phosphatidylglycerol // a phosphatidylglycerophosphate // H<sub>2</sub>O
	L-glutamate biosynthesis I	208.32	H<sub>2</sub>O // ammonium // NADPH // 2-oxoglutarate // L-glutamine // H<SUP>+</SUP> // L-glutamate // NADP<sup>+</sup>
	L-glutamine degradation II	208.32	H<sub>2</sub>O // ammonium // NADPH // 2-oxoglutarate // L-glutamine // H<SUP>+</SUP> // L-glutamate // NADP<sup>+</sup>
	L-glutamine degradation I	208.32	ammonium // L-glutamate // L-glutamine // H<sub>2</sub>O
	L-lysine biosynthesis I	201.772	CO<SUB>2</SUB> // L-lysine // <i>meso</i>-diaminopimelate // succinate // L,L-diaminopimelate // L-glutamate // 2-oxoglutarate // <i>N</i>-succinyl-L,L-2,6-diaminopimelate // coenzyme A // <i>N</i>-succinyl-2-amino-6-ketopimelate // succinyl-CoA // pyruvate // NADPH // L-aspartate 4-semialdehyde // phosphate // NADP<sup>+</sup> // ADP // L-aspartyl-4-phosphate // L-aspartate // ATP // H<SUP>+</SU…
	L-histidine biosynthesis	190.771	ammonium // L-histidine // NADH // histidinal // NAD<sup>+</sup> // phosphate // histidinol // L-histidinol phosphate // 2-oxoglutarate // 3-(imidazol-4-yl)-2-oxopropyl phosphate // 5-amino-1-(5-phospho-D-ribosyl)imidazole-4-carboxamide // D-<i>erythro</i>-1-(imidazol-4-yl)-glycerol 3-phosphate // L-glutamate // L-glutamine // phosphoribulosylformimino-AICAR-phosphate // H<SUP>+</SUP> // 1-(5-pho…
	flavin biosynthesis I (bacteria and plants)	188.05	ADP // FAD // FMN // ATP // riboflavin // 6,7-dimethyl-8-(1-D-ribityl)lumazine // phosphate // 5-amino-6-(D-ribitylamino)uracil // 1-deoxy-L-glycero-tetrulose 4-phosphate // D-ribulose 5-phosphate // NADPH // 5-amino-6-(5-phospho-D-ribitylamino)uracil // NADP<sup>+</sup> // ammonium // 5-amino-6-(5-phospho-D-ribosylamino)uracil // formate // 2,5-diamino-6-(5-phospho-D-ribosylamino)pyrimidin-4(3H)…
	pentose phosphate pathway (non-oxidative branch)	184.045	&beta;-D-fructofuranose 6-phosphate // D-erythrose 4-phosphate // D-sedoheptulose 7-phosphate // D-glyceraldehyde 3-phosphate // D-xylulose 5-phosphate // D-ribulose 5-phosphate // D-ribose 5-phosphate
	CDP-diacylglycerol biosynthesis II	177.657	diphosphate // a CDP-diacylglycerol // CTP // H<SUP>+</SUP> // NAD(P)H // glycerone phosphate // NAD(P)<sup>+</sup> // a phosphatidate // a soluble [acyl-carrier protein] // a 2-lysophosphatidate // an acyl-[acyl-carrier protein] // <i>sn</i>-glycerol 3-phosphate
	CDP-diacylglycerol biosynthesis I	177.657	diphosphate // a CDP-diacylglycerol // CTP // a phosphatidate // coenzyme A // a 2-lysophosphatidate // an acyl-CoA // H<SUP>+</SUP> // NAD(P)H // glycerone phosphate // <i>sn</i>-glycerol 3-phosphate // NAD(P)<sup>+</sup>
	pseudouridine degradation	149.699	H<sub>2</sub>O // D-ribofuranose 5-phosphate // uracil // ADP // pseudouridine 5'-phosphate // H<SUP>+</SUP> // pseudouridine // ATP
	L-cysteine biosynthesis I	149.249	coenzyme A // L-serine // acetyl-CoA // acetate // L-cysteine // H<SUP>+</SUP> // <i>O</i>-acetyl-L-serine // hydrogen sulfide
	4-aminobenzoate biosynthesis	147.304	L-glutamate // chorismate // L-glutamine // pyruvate // 4-aminobenzoate // H<SUP>+</SUP> // 4-amino-4-deoxychorismate
	L-tryptophan biosynthesis	141.049	CO<SUB>2</SUB> // 1-(2-carboxyphenylamino)-1-deoxy-D-ribulose 5-phosphate // 5-phospho-&alpha;-D-ribose 1-diphosphate // <i>N</i>-(5-phosphoribosyl)-anthranilate // diphosphate // pyruvate // L-glutamate // anthranilate // H<SUP>+</SUP> // chorismate // L-glutamine // H<sub>2</sub>O // L-tryptophan // L-serine // D-glyceraldehyde 3-phosphate // indole // (1<i>S</i>,2<i>R</i>)-1-C-(indol-3-yl)glyc…
	palmitate biosynthesis II (bacteria and plants)	140.583	a (2<i>E</i>)-hex-2-enoyl-[acp] // a (3<i>R</i>)-3-hydroxyhexanoyl-[acp] // a 3-oxohexanoyl-[acp] // a butanoyl-[acp] // an acetoacetyl-[acp] // a (2<i>E</i>)-but-2-enoyl-[acp] // a (<i>3R</i>)-3-hydroxybutanoyl-[acp] // a hexanoyl-[acp] // a 3-oxooctanoyl-[acp] // a (2<i>E</i>)-oct-2-enoyl-[acp] // a (3<i>R</i>)-3-hydroxyoctanoyl-[acp] // an octanoyl-[acp] // a 3-oxodecanoyl-[acp] // a decanoyl-…
	di-<i>trans</i>,poly-<i>cis</i>-undecaprenyl phosphate biosynthesis	132.849	diphosphate // (2<i>E</i>,6<i>E</i>)-farnesyl diphosphate // isopentenyl diphosphate // phosphate // <i>di-trans,octa-cis</i>-undecaprenyl phosphate // H<SUP>+</SUP> // <i>di-trans,octa-cis</i>-undecaprenyl diphosphate // H<sub>2</sub>O
	UTP and CTP <i>de novo</i> biosynthesis	120.273	ammonium // UMP // UDP // L-glutamate // CTP // phosphate // ADP // H<SUP>+</SUP> // ATP // UTP // L-glutamine // H<sub>2</sub>O
	glycolysis I (from glucose 6-phosphate)	118.8	2,3-diphospho-D-glycerate // a [protein]-L-histidine // a [protein]-<i>N<sup>&pi;</sup></i>-phospho-L-histidine // 2-or-3 phospho-D-glycerate // NADH // 3-phospho-D-glyceroyl-phosphate // NAD<sup>+</sup> // D-glyceraldehyde 3-phosphate // glycerone phosphate // ADP // AMP // phospho<i>enol</i>pyruvate // H<SUP>+</SUP> // pyruvate // ATP // phosphate // &beta;-D-fructose 1,6-bisphosphate // H<sub>…
	gluconeogenesis I	114.14	&beta;-D-fructose 1,6-bisphosphate // 3-phospho-D-glyceroyl-phosphate // 3-phospho-D-glycerate // 2-phospho-D-glycerate // ADP // AMP // phospho<i>enol</i>pyruvate // phosphate // H<sub>2</sub>O // ATP // NADPH // NADP<sup>+</sup> // glycerone phosphate // D-glyceraldehyde 3-phosphate // CO<SUB>2</SUB> // pyruvate // H<SUP>+</SUP> // NADH // oxaloacetate // (<i>S</i>)-malate // NAD<sup>+</sup> //…
	guanosine ribonucleotides <i>de novo</i> biosynthesis	104.16	ammonium // NADH // IMP // NAD<sup>+</sup> // AMP // diphosphate // L-glutamate // H<SUP>+</SUP> // XMP // H<sub>2</sub>O // L-glutamine // GMP // ADP // GTP // GDP // ATP
	superpathway of pyrimidine nucleobases salvage	104.16	ammonium // UDP // L-glutamate // CTP // phosphate // ADP // H<SUP>+</SUP> // ATP // UTP // L-glutamine // H<sub>2</sub>O // uracil // 5-phospho-&alpha;-D-ribose 1-diphosphate // diphosphate // UMP
	L-asparagine biosynthesis III (tRNA-dependent)	104.16	AMP // diphosphate // tRNA<SUP>Asn</SUP> // L-aspartate // L-glutamate // L-glutamine // H<sub>2</sub>O // ADP // ATP // an L-aspartyl-[tRNA<sup>Asn</sup>] // H<SUP>+</SUP> // phosphate // an L-asparaginyl-[tRNA<SUP>Asn</SUP>] // a 4-phosphooxy-L-aspartyl-[tRNA<sup>Asn</sup>] // ammonium
	glutaminyl-tRNA<sup>gln</sup> biosynthesis via transamidation	104.16	diphosphate // AMP // a tRNA<SUP>Gln</SUP> // L-glutamate // L-glutamine // H<sub>2</sub>O // ADP // ATP // an L-glutamyl-[tRNA<sup>Gln</sup>] // H<SUP>+</SUP> // phosphate // an L-glutaminyl-[tRNA<SUP>Gln</SUP>] // a 5-phosphooxy-L-glutamyl-[tRNA<sup>Gln</sup>] // ammonium
	palmitoleate biosynthesis I (from (5Z)-dodec-5-enoate)	100.994	a (2<i>E</i>,9<i>Z</i>)-hexadeca-2,9-dienoyl-[acp] // a (3<i>R</i>,9<i>Z</i>)-3-hydroxyhexadec-9-enoyl-[acp] // a (9<i>Z</i>)-3-oxohexadec-9-enoyl-[acp] // NADH // a (7<i>Z</i>)-tetradec-7-enoyl-[acp] // NAD<sup>+</sup> // a (2<i>E</i>,7<i>Z</i>)-tetradeca-2,7-dienoyl-[acp] // NADPH // a (3<i>R</i>,7<i>Z</i>)-3-hydroxytetradec-7-enoyl-[acp] // NADP<sup>+</sup> // CO<SUB>2</SUB> // a (7<i>Z</i>)-3…
Faecalibacterium prasnitzii A2-165	pyrimidine deoxyribonucleosides degradation	498.446	a phosphorylated phosphoglucosamine mutase // glucosamine 1,6-diphosphate // a phosphoglucosamine mutase // diphosphate // UDP-<i>N</i>-acetyl-&alpha;-D-glucosamine // UTP // H<SUP>+</SUP> // coenzyme A // <i>N</i>-acetyl-&alpha;-D-glucosamine 1-phosphate // acetyl-CoA // L-glutamate // L-glutamine // &alpha;-D-glucosamine 1-phosphate // D-glucosamine 6-phosphate // &beta;-D-fructofuranose 6-phos…
	L-leucine biosynthesis	496.313	NADH // NAD<sup>+</sup> // L-glutamate // L-leucine // 2-oxoglutarate // coenzyme A // (2<i>S</i>)-2-isopropylmalate // 3-methyl-2-oxobutanoate // acetyl-CoA // CO<SUB>2</SUB> // 4-methyl-2-oxopentanoate // H<SUP>+</SUP> // (2<i>S</i>)-2-isopropyl-3-oxosuccinate // H<sub>2</sub>O // 2-isopropylmaleate // (2<i>R</i>,3<i>S</i>)-3-isopropylmalate
	partial TCA cycle	476.597	oxalosuccinate // (<i>S</i>)-malate // coenzyme A // acetyl-CoA // oxaloacetate // H<sub>2</sub>O // <i>cis</i>-aconitate // citrate // NADPH // CO<SUB>2</SUB> // 2-oxoglutarate // D-<i>threo</i>-isocitrate // NADP<sup>+</sup> // H<SUP>+</SUP> // NADH // fumarate // succinate // NAD<sup>+</sup>
	L-arginine biosynthesis II (acetyl cycle)	475.033	ammonium // carbamate // carboxyphosphate // AMP // diphosphate // L-aspartate // fumarate // L-arginine // L-arginino-succinate // L-citrulline // 2-oxoglutarate // NADPH // <i>N</i>-acetyl-L-glutamate 5-semialdehyde // NADP<sup>+</sup> // <i>N</i>-acetylglutamyl-phosphate // L-ornithine // <i>N</i>-acetyl-L-ornithine // phosphate // ADP // carbamoyl phosphate // ATP // L-glutamine // hydrogenca…
	5-aminoimidazole ribonucleotide biosynthesis I	417.169	5-phospho-&alpha;-D-ribose 1-diphosphate // diphosphate // 5-phospho-&beta;-D-ribosylamine // glycine // a tetrahydrofolate // an <i>N</i><sup>10</sup>-formyltetrahydrofolate // <i>N</i><sup>1</sup>-(5-phospho-&beta;-D-ribosyl)glycinamide // L-glutamate // <i>N</i><sup>2</sup>-formyl-<i>N</i><sup>1</sup>-(5-phospho-&beta;-D-ribosyl)glycinamide // L-glutamine // H<sub>2</sub>O // 5-amino-1-(5-phos…
	superpathway of pyrimidine deoxyribonucleosides degradation	408.458	ammonium // H<sub>2</sub>O // 2'-deoxycytidine // uracil // 2'-deoxyuridine // thymine // phosphate // thymidine // 2-deoxy-&alpha;-D-ribose 1-phosphate // D-glyceraldehyde 3-phosphate // 2-deoxy-D-ribose 5-phosphate // H<SUP>+</SUP> // NADH // acetyl-CoA // acetaldehyde // coenzyme A // NAD<sup>+</sup>
	tRNA charging	399.051	an L-arginyl-[tRNA<SUP>Arg</SUP>] // a tRNA<SUP>Arg</SUP> // L-arginine // an L-cysteinyl-[tRNA<SUP>Cys</SUP>] // a tRNA<SUP>Cys</SUP> // L-cysteine // an L-glutaminyl-[tRNA<SUP>Gln</SUP>] // a tRNA<SUP>Gln</SUP> // L-glutamine // an L-glutamyl-[tRNA<SUP>Glu</SUP>] // a tRNA<SUP>glu</SUP> // L-glutamate // an L-isoleucyl-[tRNA<SUP>Ile</SUP>] // a tRNA<SUP>Ile</SUP> // L-isoleucine // an L-leucyl-…
	pyrimidine deoxyribonucleosides salvage	386.095	ammonium // H<sub>2</sub>O // 2'-deoxyuridine // ADP // thymidine // ATP // H<SUP>+</SUP> // a nucleoside diphosphate // dCMP // 2'-deoxycytidine // a nucleoside triphosphate // a 7,8-dihydrofolate // dTMP // a 5,10-methylenetetrahydrofolate // dUMP
	purine ribonucleosides degradation	383.348	xanthine // xanthosine // adenine // ammonium // adenosine // H<sub>2</sub>O // H<SUP>+</SUP> // hypoxanthine // inosine // guanine // guanosine // phosphate // D-ribose 5-phosphate // &alpha;-D-ribose-1-phosphate
	tetrahydrofolate salvage from 5,10-methenyltetrahydrofolate	380.832	<i>N</i><sup>2</sup>-formyl-<i>N</i><sup>1</sup>-(5-phospho-&beta;-D-ribosyl)glycinamide // a tetrahydrofolate // <i>N</i><sup>1</sup>-(5-phospho-&beta;-D-ribosyl)glycinamide // H<SUP>+</SUP> // an <i>N</i><sup>10</sup>-formyltetrahydrofolate // a 5,10-methenyltetrahydrofolate // H<sub>2</sub>O
	folate transformations	365.452	methylcob(III)alamin-[methionine synthase] // cob(I)alamin-[methionine synthase] // phosphate // ADP // a (6<i>S</i>)-5-formyltetrahydrofolate // ATP // NAD(P)H // NAD(P)<sup>+</sup> // a tetrahydrofolate // L-methionine // L-homocysteine // a 5-methyltetrahydrofolate // H<SUP>+</SUP> // an <i>N</i><sup>10</sup>-formyltetrahydrofolate // H<sub>2</sub>O // NADPH // a 5,10-methenyltetrahydrofolate …
	phosphopantothenate biosynthesis I	362.512	AMP // diphosphate // &beta;-alanine // NADPH // (R)-pantoate // NADP<sup>+</sup> // a tetrahydrofolate // 2-dehydropantoate // a 5,10-methylenetetrahydrofolate // 3-methyl-2-oxobutanoate // H<sub>2</sub>O // ADP // (<i>R</i>)-4'-phosphopantothenate // H<SUP>+</SUP> // (<i>R</i>)-pantothenate // ATP
	purine deoxyribonucleosides degradation I	351.514	hypoxanthine // guanine // 2'-deoxyguanosine // 2-deoxy-&alpha;-D-ribose 1-phosphate // adenine // phosphate // 2'-deoxyinosine // ammonium // H<SUP>+</SUP> // H<sub>2</sub>O // 2'-deoxyadenosine
	L-serine biosynthesis I	345.98	L-glutamate // 2-oxoglutarate // NADH // 3-phosphooxypyruvate // H<SUP>+</SUP> // 3-phospho-D-glycerate // NAD<sup>+</sup> // phosphate // L-serine // <i>O</i>-phospho-L-serine // H<sub>2</sub>O
	chorismate biosynthesis from 3-dehydroquinate	337.962	chorismate // phosphate // 5-enolpyruvoyl-shikimate 3-phosphate // phospho<i>enol</i>pyruvate // ADP // shikimate 3-phosphate // ATP // NADPH // H<SUP>+</SUP> // shikimate // NADP<sup>+</sup> // 3-dehydroshikimate // H<sub>2</sub>O // 3-dehydroquinate
	L-phenylalanine biosynthesis I	320.3	CO<SUB>2</SUB> // H<sub>2</sub>O // H<SUP>+</SUP> // prephenate // chorismate // L-glutamate // 3-phenyl-2-oxopropanoate // L-phenylalanine // 2-oxoglutarate
	superpathway of purine deoxyribonucleosides degradation	317.568	hypoxanthine // guanine // 2'-deoxyguanosine // adenine // phosphate // 2'-deoxyinosine // ammonium // H<sub>2</sub>O // 2'-deoxyadenosine // 2-deoxy-&alpha;-D-ribose 1-phosphate // D-glyceraldehyde 3-phosphate // 2-deoxy-D-ribose 5-phosphate // H<SUP>+</SUP> // NADH // acetyl-CoA // acetaldehyde // coenzyme A // NAD<sup>+</sup>
	formate assimilation into 5,10-methylenetetrahydrofolate	314.531	H<SUP>+</SUP> // H<sub>2</sub>O // phosphate // ADP // an <i>N</i><sup>10</sup>-formyltetrahydrofolate // a tetrahydrofolate // ATP // formate // NADPH // a 5,10-methenyltetrahydrofolate // a 5,10-methylenetetrahydrofolate // NADP<sup>+</sup>
	superpathway of central metabolism of <i>Faecalibacterium prausnitzii</i>	313.322	a [protein]-L-cysteine // a [protein] <i>S</i>-acetyl-L-cysteine // oxalosuccinate // 2-phospho-D-glycerate // 3-phospho-D-glycerate // 3-phospho-D-glyceroyl phosphate // glycerone phosphate // &beta;-D-fructose 1,6-bisphosphate // D-glucopyranose 6-phosphate // butanoate // acetate // acetyl phosphate // phosphate // acetoacetyl-CoA // (3<i>R</i>)-3-hydroxybutanoyl-CoA // crotonyl-CoA // butanoy…
	superpathway of branched chain amino acid biosynthesis	294.854	NADH // NAD<sup>+</sup> // L-leucine // coenzyme A // (2<i>S</i>)-2-isopropylmalate // acetyl-CoA // 4-methyl-2-oxopentanoate // (2<i>S</i>)-2-isopropyl-3-oxosuccinate // 2-isopropylmaleate // (2<i>R</i>,3<i>S</i>)-3-isopropylmalate // 3-methyl-2-oxobutanoate // L-valine // (2<i>R</i>)-2,3-dihydroxy-3-methylbutanoate // (<i>S</i>)-2-acetolactate // (3<i>S</i>)-3-methyl-2-oxopentanoate // L-glutam…
	coenzyme A biosynthesis I (prokaryotic)	285.85	ADP // coenzyme A // 3'-dephospho-CoA // ATP // CO<SUB>2</SUB> // 4'-phosphopantetheine // CMP // diphosphate // (R)-4'-phosphopantothenoyl-L-cysteine // H<SUP>+</SUP> // (<i>R</i>)-4'-phosphopantothenate // L-cysteine // CTP
	chorismate biosynthesis I	285.63	3-deoxy-D-arabino-heptulopyranuronate 7-phosphate // 3-deoxy-D-arabino-heptulosonate 7-phosphate // D-erythrose 4-phosphate // chorismate // phosphate // 5-enolpyruvoyl-shikimate 3-phosphate // phospho<i>enol</i>pyruvate // ADP // shikimate 3-phosphate // ATP // NADPH // H<SUP>+</SUP> // shikimate // NADP<sup>+</sup> // 3-dehydroshikimate // H<sub>2</sub>O // 3-dehydroquinate
	adenine and adenosine salvage I	277.505	&alpha;-D-ribose-1-phosphate // adenosine // phosphate // 5-phospho-&alpha;-D-ribose 1-diphosphate // adenine // AMP // diphosphate
	L-tyrosine biosynthesis I	265.329	NADH // CO<SUB>2</SUB> // NAD<sup>+</sup> // prephenate // chorismate // L-glutamate // 3-(4-hydroxyphenyl)pyruvate // L-tyrosine // 2-oxoglutarate
	glycerophosphodiester degradation	251.245	an alcohol // an <i>sn</i>-glycerol 3-phosphate // H<sub>2</sub>O // H<SUP>+</SUP> // NAD(P)H // glycerone phosphate // <i>sn</i>-glycerol 3-phosphate // NAD(P)<sup>+</sup>
	bile acids deconjugation	241.819	taurochenodeoxycholate // taurocholate // cholate // glycocholate // glycine // chenodeoxycholate // glycochenodeoxycholate // taurine // ursodeoxycholate // tauroursodeoxycholate // H<sub>2</sub>O
	pectin degradation II	241.267	D-fructuronate // D-tagaturonate // <i>aldehydo</i>-D-galacturonate // D-galactopyranuronate // H<SUP>+</SUP> // methanol // a homogalacturonan // a methyl-esterified homogalacturonan // H<sub>2</sub>O
	ammonia assimilation cycle III	240.547	phosphate // ADP // ATP // L-glutamine // NADPH // 2-oxoglutarate // ammonium // H<SUP>+</SUP> // L-glutamate // H<sub>2</sub>O // NADP<sup>+</sup>
	L-lysine biosynthesis VI	228.788	ADP // L-aspartate // ATP // NADPH // L-aspartyl-4-phosphate // phosphate // NADP<sup>+</sup> // pyruvate // L-aspartate 4-semialdehyde // L-glutamate // 2-oxoglutarate // L,L-diaminopimelate // CO<SUB>2</SUB> // L-lysine // <i>meso</i>-diaminopimelate // H<SUP>+</SUP> // NAD(P)H // (2S,4S)-4-hydroxy-2,3,4,5-tetrahydrodipicolinate // (<i>S</i>)-2,3,4,5-tetrahydrodipicolinate // NAD(P)<sup>+</sup>…
	guanine and guanosine salvage II	217.937	5-phospho-&alpha;-D-ribose 1-diphosphate // GMP // diphosphate // guanine // D-ribofuranose // guanosine // H<sub>2</sub>O
	guanine and guanosine salvage I	217.937	5-phospho-&alpha;-D-ribose 1-diphosphate // GMP // diphosphate // &alpha;-D-ribose-1-phosphate // guanine // guanosine // phosphate
	L-idonate degradation	212.632	ADP // D-gluconate 6-phosphate // ATP // D-gluconate // H<SUP>+</SUP> // NAD(P)H // 5-dehydro-D-gluconate // L-idonate // NAD(P)<sup>+</sup>
	L-alanine biosynthesis III	211.07	an [L-cysteine desulfurase]-<i>S</i>-sulfanyl-L-cysteine // L-alanine // L-cysteine // an [L-cysteine desulfurase]-L-cysteine
	L-glutamine biosynthesis I	208.32	phosphate // ADP // L-glutamine // H<SUP>+</SUP> // ammonium // L-glutamate // ATP
	L-asparagine biosynthesis I	208.32	ammonium // H<SUP>+</SUP> // L-glutamate // L-asparagine // diphosphate // AMP // ATP // L-aspartate // L-glutamine // H<sub>2</sub>O
	L-glutamine degradation I	208.32	ammonium // L-glutamate // L-glutamine // H<sub>2</sub>O
	&beta;-D-glucuronide and D-glucuronate degradation	196.793	D-fructuronate // an alcohol // a &beta;-D-glucuronide // H<sub>2</sub>O // <i>aldehydo</i>-D-glucuronate // D-glucopyranuronate
	L-histidine biosynthesis	190.771	ammonium // L-histidine // NADH // histidinal // NAD<sup>+</sup> // phosphate // histidinol // L-histidinol phosphate // 2-oxoglutarate // 3-(imidazol-4-yl)-2-oxopropyl phosphate // 5-amino-1-(5-phospho-D-ribosyl)imidazole-4-carboxamide // D-<i>erythro</i>-1-(imidazol-4-yl)-glycerol 3-phosphate // L-glutamate // L-glutamine // phosphoribulosylformimino-AICAR-phosphate // H<SUP>+</SUP> // 1-(5-pho…
	D-galacturonate degradation I	181.982	H<sub>2</sub>O // ADP // 2-dehydro-3-deoxy-D-gluconate // ATP // NADH // H<SUP>+</SUP> // NAD<sup>+</sup> // D-altronate // D-tagaturonate // <i>aldehydo</i>-D-galacturonate // pyruvate // D-glyceraldehyde 3-phosphate // 2-dehydro-3-deoxy-D-gluconate 6-phosphate
	CDP-diacylglycerol biosynthesis I	177.657	diphosphate // a CDP-diacylglycerol // CTP // a phosphatidate // coenzyme A // a 2-lysophosphatidate // an acyl-CoA // H<SUP>+</SUP> // NAD(P)H // glycerone phosphate // <i>sn</i>-glycerol 3-phosphate // NAD(P)<sup>+</sup>
	guanosine nucleotides degradation III	154.105	ammonium // GMP // H<SUP>+</SUP> // NADH // urate // xanthine // NAD<sup>+</sup> // H<sub>2</sub>O // &alpha;-D-ribose-1-phosphate // guanine // guanosine // phosphate
	L-cysteine biosynthesis I	149.249	coenzyme A // L-serine // acetyl-CoA // H<SUP>+</SUP> // acetate // L-cysteine // <i>O</i>-acetyl-L-serine // hydrogen sulfide
	L-glutamate biosynthesis I	147.304	L-glutamine // NADPH // 2-oxoglutarate // ammonium // H<SUP>+</SUP> // L-glutamate // H<sub>2</sub>O // NADP<sup>+</sup>
	palmitate biosynthesis (type II fatty acid synthase)	140.583	a (2<i>E</i>)-hex-2-enoyl-[acp] // a (3<i>R</i>)-3-hydroxyhexanoyl-[acp] // a 3-oxohexanoyl-[acp] // a butanoyl-[acp] // an acetoacetyl-[acp] // a (2<i>E</i>)-but-2-enoyl-[acp] // a (<i>3R</i>)-3-hydroxybutanoyl-[acp] // a hexanoyl-[acp] // a 3-oxooctanoyl-[acp] // a (2<i>E</i>)-oct-2-enoyl-[acp] // a (3<i>R</i>)-3-hydroxyoctanoyl-[acp] // an octanoyl-[acp] // a 3-oxodecanoyl-[acp] // a decanoyl-…
	glycolysis I (from glucose 6-phosphate)	137.179	pyruvate // H<sub>2</sub>O // phospho<i>enol</i>pyruvate // 2-phospho-D-glycerate // 3-phospho-D-glycerate // NADH // 3-phospho-D-glyceroyl phosphate // phosphate // NAD<sup>+</sup> // D-glyceraldehyde 3-phosphate // glycerone phosphate // &beta;-D-fructose 1,6-bisphosphate // ADP // H<SUP>+</SUP> // ATP // &beta;-D-fructofuranose 6-phosphate // D-glucopyranose 6-phosphate
	[2Fe-2S] iron-sulfur cluster biosynthesis	133.492	an <i>S</i>-sulfanyl-[cysteine desulfurase]-[disordered-form scaffold protein] complex // a [cysteine desulfurase]-<i>S</i>-sulfanyl-[disordered-form scaffold protein] complex // an <i>S</i>-sulfanyl-[cysteine desulfurase]-<i>S</i>-sulfanyl-[disordered-form scaffold protein] complex // a [cysteine desulfurase]-(<i>S</i>-sulfanyl)<sub>2</sub>-[disordered-form scaffold protein] complex // Fe<SUP>3+…
	di-<i>trans</i>,poly-<i>cis</i>-undecaprenyl phosphate biosynthesis	132.849	diphosphate // (2<i>E</i>,6<i>E</i>)-farnesyl diphosphate // isopentenyl diphosphate // phosphate // <i>di-trans,octa-cis</i>-undecaprenyl phosphate // H<SUP>+</SUP> // <i>di-trans,octa-cis</i>-undecaprenyl diphosphate // H<sub>2</sub>O
	gluconeogenesis I	124.083	&beta;-D-fructose 1,6-bisphosphate // phosphate // 3-phospho-D-glyceroyl phosphate // 3-phospho-D-glycerate // H<sub>2</sub>O // 2-phospho-D-glycerate // ADP // phospho<i>enol</i>pyruvate // ATP // glycerone phosphate // D-glyceraldehyde 3-phosphate // CO<SUB>2</SUB> // pyruvate // H<SUP>+</SUP> // NADH // oxaloacetate // (<i>S</i>)-malate // NAD<sup>+</sup> // &beta;-D-fructofuranose 6-phosphate…
	UTP and CTP <i>de novo</i> biosynthesis	120.273	ammonium // UMP // UDP // L-glutamate // CTP // phosphate // ADP // H<SUP>+</SUP> // ATP // UTP // L-glutamine // H<sub>2</sub>O
	superpathway of pyrimidine nucleobases salvage	104.16	ammonium // UDP // L-glutamate // CTP // phosphate // ADP // H<SUP>+</SUP> // ATP // UTP // L-glutamine // H<sub>2</sub>O // uracil // 5-phospho-&alpha;-D-ribose 1-diphosphate // diphosphate // UMP
